# Supplementary material for: 2-(2-{[2-(2-Pyridylcarbon­yl)hydrazono]meth­yl}phen­oxy)acetic acid
Source: Acta Crystallogr Sect E Struct Rep Online. 2009 Dec 4;66(Pt 1):o26. doi: 10.1107/S160053680905082X (PMC2980243; doi:10.1107/S160053680905082X)
Supplement: Supplementary file 2 [file e-66-00o26-Isup2.hkl]

# 
# h,k,l, Fc-squared, Fo-squared, sigma(Fo-squared) and status flag 
# 
data_I
_shelx_title ' A in P2(1)/c' 
_shelx_refln_list_code          4 
_shelx_F_calc_maximum      193.36 
_exptl_crystal_F_000       624.00 
_reflns_d_resolution_high  0.7696 
 
loop_ 
 _symmetry_equiv_pos_as_xyz 
 'x, y, z' 
 '-x, y+1/2, -z+1/2' 
 '-x, -y, -z' 
 'x, -y-1/2, z-1/2' 
 
_cell_length_a     8.8708 
_cell_length_b     9.0425 
_cell_length_c    17.3890 
_cell_angle_alpha  90.000 
_cell_angle_beta   94.765 
_cell_angle_gamma  90.000 
 
_shelx_F_squared_multiplier     1.000 
 
loop_ 
 _refln_index_h 
 _refln_index_k 
 _refln_index_l 
 _refln_F_squared_calc 
 _refln_F_squared_meas 
 _refln_F_squared_sigma 
 _refln_observed_status 
   1   0   0      338.58      331.16      7.51 o 
   2   0   0     6341.56     5708.35     91.15 o 
   3   0   0     1234.37     1246.00     20.65 o 
   4   0   0       58.70       58.84      5.42 o 
   5   0   0       30.92       27.02      7.27 o 
   6   0   0       21.63       12.17      9.41 o 
   7   0   0      450.09      481.34     23.30 o 
   8   0   0      558.87      564.80     25.66 o 
   9   0   0      224.52      211.94     19.74 o 
  10   0   0        0.01       -3.46     11.38 o 
  11   0   0       61.32       62.75     17.18 o 
   1   1   0     1999.08     1926.60     20.58 o 
   2   1   0      150.17      160.23      4.98 o 
   3   1   0      354.13      341.85      7.80 o 
   4   1   0       81.66       91.17      5.61 o 
   5   1   0      297.74      322.47      9.17 o 
   6   1   0        3.36        0.50      6.08 o 
   7   1   0       13.77       16.63      7.50 o 
   8   1   0      415.97      434.03     16.74 o 
   9   1   0        8.03       -3.54      8.06 o 
  10   1   0        1.46        6.07      8.42 o 
  11   1   0       34.35       22.79     16.66 o 
   0   2   0     2129.36     2322.97     39.84 o 
   1   2   0     1795.98     1753.74     18.49 o 
   2   2   0       15.33       11.95      2.89 o 
   3   2   0      172.18      180.15      6.35 o 
   4   2   0     1915.65     1923.01     25.28 o 
   5   2   0       19.25       22.06      4.85 o 
   6   2   0      464.67      442.41     12.62 o 
   7   2   0        0.77       -1.53      6.73 o 
   8   2   0      180.69      199.59     12.88 o 
   9   2   0        0.33        1.65      7.58 o 
  10   2   0       33.57       22.17      9.98 o 
  11   2   0        7.39       20.12     13.73 o 
   1   3   0        4.74        8.39      2.88 o 
   2   3   0       20.40       19.11      3.10 o 
   3   3   0      275.77      305.35      7.51 o 
   4   3   0       10.67       15.09      3.75 o 
   5   3   0      105.18      114.06     10.19 o 
   6   3   0      227.08      246.11     10.46 o 
   7   3   0       10.87       -5.60      9.61 o 
   8   3   0       82.52       78.17     10.86 o 
   9   3   0       44.02       67.17     14.02 o 
  10   3   0       14.55       12.49     11.66 o 
  11   3   0        9.64        9.68     15.53 o 
   0   4   0     1124.39     1085.29     19.76 o 
   1   4   0       65.48       68.95      4.13 o 
   2   4   0      480.32      469.59      9.26 o 
   3   4   0      382.04      446.91      9.55 o 
   4   4   0      771.61      784.51     13.73 o 
   5   4   0      140.51      146.36      8.73 o 
   6   4   0        8.58        6.99      6.92 o 
   7   4   0      172.79      198.76     12.22 o 
   8   4   0        0.23        2.22     10.87 o 
   9   4   0       10.21        9.07     10.21 o 
  10   4   0        0.23       -0.24     11.24 o 
   1   5   0      248.29      256.38      7.18 o 
   2   5   0      821.98      811.01     13.56 o 
   3   5   0      237.50      249.68      8.33 o 
   4   5   0      172.35      179.91      9.70 o 
   5   5   0      103.27      112.54     13.10 o 
   6   5   0        1.08        0.34      6.36 o 
   7   5   0       63.51       62.59     11.52 o 
   8   5   0       18.24       20.27     11.37 o 
   9   5   0       16.79       22.42     12.76 o 
  10   5   0       26.19       -2.85     12.66 o 
   0   6   0      207.85      209.75     14.53 o 
   1   6   0        0.09       -2.45      5.42 o 
   2   6   0       12.29       20.32      6.18 o 
   3   6   0      145.70      143.82     12.40 o 
   4   6   0      322.00      289.57     10.14 o 
   5   6   0        0.68      -12.15      8.10 o 
   6   6   0       81.18       84.49     10.33 o 
   7   6   0        0.65      -11.44      7.95 o 
   8   6   0        1.11        1.11     14.01 o 
   9   6   0        3.60        8.11     18.07 o 
   1   7   0      119.06      115.45      9.50 o 
   2   7   0        1.53       -2.31      6.44 o 
   3   7   0      115.65      132.39     12.05 o 
   4   7   0       26.53       20.75     10.82 o 
   5   7   0       10.02       11.33     10.13 o 
   6   7   0       42.47       47.19     13.46 o 
   7   7   0       11.09        8.16     11.59 o 
   8   7   0        0.88        1.84     17.70 o 
   9   7   0       14.68       19.91     19.54 o 
   0   8   0        0.12       -2.54      9.83 o 
   1   8   0       24.51       29.09      8.08 o 
   2   8   0        0.62       -7.75      7.47 o 
   3   8   0        0.18        2.51      8.34 o 
   4   8   0       40.05       31.22     20.65 o 
   5   8   0       22.27       25.92     12.05 o 
   6   8   0      138.09      128.95     17.59 o 
   7   8   0       14.61       -2.22     11.32 o 
   8   8   0        4.57       17.33     20.28 o 
   1   9   0        0.35        6.33      9.09 o 
   2   9   0      136.39      167.79     16.61 o 
   3   9   0       46.53       31.39     10.87 o 
   4   9   0        4.53        9.51     11.77 o 
   5   9   0        0.14       -8.81     11.15 o 
   6   9   0        0.00       -6.30     12.25 o 
   7   9   0       25.79       16.38     33.18 o 
   0  10   0      301.60      303.44     36.87 o 
   1  10   0        3.29       -0.80     15.49 o 
   2  10   0       42.36       45.72     15.76 o 
   3  10   0       41.95       69.77     15.95 o 
   4  10   0       25.66       34.89     31.71 o 
   5  10   0        0.04        2.67     13.20 o 
   6  10   0       20.18       17.82     15.54 o 
   1  11   0        0.98      -16.95     23.04 o 
   2  11   0        0.55      -18.50     12.33 o 
   3  11   0        2.29        1.84     21.02 o 
   4  11   0        0.75       14.01     24.70 o 
 -11   1   1       30.90       58.81     12.18 o 
 -10   1   1        1.72        7.80      9.04 o 
  -9   1   1        1.34        4.80      8.03 o 
  -8   1   1      834.88      941.49     36.83 o 
  -7   1   1      432.24      427.77     17.95 o 
  -6   1   1       41.09       37.18      6.05 o 
  -5   1   1        4.18        3.96      3.43 o 
  -4   1   1      310.48      309.89      8.16 o 
  -3   1   1       11.33        9.37      3.03 o 
  -2   1   1       73.28       65.32      3.55 o 
  -1   1   1        5.74        5.89      1.34 o 
   0   1   1     3311.69     3230.85     42.64 o 
   1   1   1     3417.95     3290.63     40.82 o 
   2   1   1      143.68      146.21      4.78 o 
   3   1   1     1072.50     1047.02     16.76 o 
   4   1   1      431.42      466.77      9.85 o 
   5   1   1       33.94       44.26      4.74 o 
   6   1   1      212.14      218.22     11.05 o 
   7   1   1        9.22       14.19      7.66 o 
   8   1   1       16.64        3.07      7.28 o 
   9   1   1        1.84       -8.39      7.85 o 
  10   1   1       21.80       29.79      9.59 o 
  11   1   1        0.66        4.16     15.57 o 
 -11   2   1        0.93       16.48     23.15 o 
 -10   2   1        5.99       15.56      9.40 o 
  -9   2   1       93.58       98.22     12.45 o 
  -8   2   1      768.87      813.31     22.41 o 
  -7   2   1      105.97       83.58      9.69 o 
  -6   2   1       60.70       68.07      7.17 o 
  -5   2   1      253.59      256.76      8.82 o 
  -4   2   1      588.77      643.83     11.13 o 
  -3   2   1       24.64       25.35      5.44 o 
  -2   2   1       85.21       82.56      4.20 o 
  -1   2   1    14693.19    14209.10    127.49 o 
   0   2   1     1692.06     1582.30     20.37 o 
   1   2   1     9656.39     9064.44     89.56 o 
   2   2   1      373.80      346.16      6.58 o 
   3   2   1     1960.60     1943.82     23.33 o 
   4   2   1        0.02       -4.89      3.44 o 
   5   2   1      203.03      216.37      8.38 o 
   6   2   1      111.44      117.49      7.67 o 
   7   2   1       25.49       20.19      7.87 o 
   8   2   1       78.12       75.68      9.43 o 
   9   2   1       11.34        2.25      7.53 o 
  10   2   1        1.76       23.93     23.80 o 
  11   2   1        4.95        4.66     33.69 o 
 -11   3   1       38.42       67.11     18.83 o 
 -10   3   1        0.18        0.00     11.34 o 
  -9   3   1        5.20        9.52      8.83 o 
  -8   3   1      114.31      120.47     11.24 o 
  -7   3   1       31.89       22.06     10.06 o 
  -6   3   1       39.51       40.39      9.75 o 
  -5   3   1      867.04      902.03     17.90 o 
  -4   3   1       24.88       34.81      4.53 o 
  -3   3   1      449.95      481.78      9.33 o 
  -2   3   1       89.13      107.39      6.43 o 
  -1   3   1       51.12       73.12      3.89 o 
   0   3   1        5.78        9.07      3.37 o 
   1   3   1      241.36      231.15      5.79 o 
   2   3   1       45.93       43.86      3.51 o 
   3   3   1     4855.83     5090.28     55.43 o 
   4   3   1      301.71      316.71     16.63 o 
   5   3   1      183.16      196.85      9.63 o 
   6   3   1      455.93      467.33     13.13 o 
   7   3   1      607.22      589.87     17.81 o 
   8   3   1       14.82       16.37      7.83 o 
   9   3   1       92.92       59.75     13.02 o 
  10   3   1        3.77       17.57     20.91 o 
  11   3   1        2.72      -14.03     11.46 o 
 -10   4   1        2.98        0.08     12.38 o 
  -9   4   1       27.14       31.42     11.88 o 
  -8   4   1        2.01       -4.13      7.53 o 
  -7   4   1       48.78       62.35      8.07 o 
  -6   4   1       27.80       36.24      7.31 o 
  -5   4   1      401.66      403.03     12.59 o 
  -4   4   1      180.66      173.95      7.38 o 
  -3   4   1      962.13      967.28     14.79 o 
  -2   4   1      375.48      399.57      8.70 o 
  -1   4   1       34.00       33.93      3.40 o 
   0   4   1      411.24      387.30     10.97 o 
   1   4   1      159.15      163.69      5.68 o 
   2   4   1       76.51       81.72      4.77 o 
   3   4   1       26.60       40.71      5.25 o 
   4   4   1       16.93       30.54      4.55 o 
   5   4   1        1.76       -1.47      5.23 o 
   6   4   1        1.84       -5.48      5.60 o 
   7   4   1        3.75       -3.21     12.31 o 
   8   4   1        3.35        1.60     15.07 o 
   9   4   1       45.93       45.79     11.99 o 
  10   4   1        0.00       -6.60     16.59 o 
 -10   5   1       11.32        3.20     20.40 o 
  -9   5   1        9.10       -5.12     11.26 o 
  -8   5   1       13.68       -2.94     11.99 o 
  -7   5   1       91.30      105.42     10.58 o 
  -6   5   1        1.94       -9.21      6.14 o 
  -5   5   1        4.86        2.55      6.31 o 
  -4   5   1      247.33      241.00      9.08 o 
  -3   5   1      142.60      146.52      7.36 o 
  -2   5   1      225.35      253.63      8.03 o 
  -1   5   1        6.99        5.18      3.28 o 
   0   5   1     1002.57      941.46     13.40 o 
   1   5   1      442.63      467.90      9.42 o 
   2   5   1      237.50      242.34      7.71 o 
   3   5   1        3.44        1.49      4.29 o 
   4   5   1        0.32        0.19      4.76 o 
   5   5   1      313.18      308.96     11.48 o 
   6   5   1        8.83        5.31      7.85 o 
   7   5   1       82.28       87.60     10.84 o 
   8   5   1        3.43       -7.19     12.56 o 
   9   5   1       48.95       67.41     15.80 o 
  10   5   1       67.63       67.58     15.38 o 
  -9   6   1        1.24       -3.80     22.68 o 
  -8   6   1        0.01      -19.32     35.76 o 
  -7   6   1       24.06       20.40     10.42 o 
  -6   6   1       55.05       44.15     10.88 o 
  -5   6   1        1.91       -0.85      7.60 o 
  -4   6   1      131.93      123.84     10.28 o 
  -3   6   1       71.91       80.93      8.06 o 
  -2   6   1       22.14       27.15      8.17 o 
  -1   6   1       80.02       89.86     11.25 o 
   0   6   1        2.38       -3.56      4.54 o 
   1   6   1       85.36       88.54      6.61 o 
   2   6   1       92.09      110.06      9.38 o 
   3   6   1      105.89      107.30      7.65 o 
   4   6   1       24.10       16.50      9.06 o 
   5   6   1       66.97       77.84     10.51 o 
   6   6   1        0.31        4.44      7.97 o 
   7   6   1        5.72        1.82     10.68 o 
   8   6   1        7.35        3.15     11.70 o 
   9   6   1        6.16        2.22     12.72 o 
  -9   7   1        0.77       -2.58     17.70 o 
  -8   7   1        1.74        1.84     15.49 o 
  -7   7   1        3.26      -11.84      9.75 o 
  -6   7   1       53.60       56.68     12.77 o 
  -5   7   1       58.04       38.62     13.09 o 
  -4   7   1       10.70       20.89      8.88 o 
  -3   7   1        5.79        6.66      7.40 o 
  -2   7   1      641.04      635.12     17.97 o 
  -1   7   1        1.37       -4.32      6.33 o 
   0   7   1       94.62      100.62      9.58 o 
   1   7   1      103.34       97.95      9.23 o 
   2   7   1      155.06      181.06     16.42 o 
   3   7   1        5.88       -4.45      7.80 o 
   4   7   1       13.18       10.13     10.13 o 
   5   7   1        0.31        3.20      9.74 o 
   6   7   1      275.11      284.49     28.76 o 
   7   7   1       34.27       56.20     26.18 o 
   8   7   1       33.42       34.66     19.54 o 
   9   7   1        6.04       -6.64     19.17 o 
  -8   8   1       28.68       29.86     19.54 o 
  -7   8   1        0.00       -8.24     11.20 o 
  -6   8   1        4.65        0.87     10.54 o 
  -5   8   1       51.75       53.63     13.46 o 
  -4   8   1      147.41      177.58     17.64 o 
  -3   8   1       73.25       82.17     14.07 o 
  -2   8   1      342.82      343.98     14.56 o 
  -1   8   1       10.36       10.23      7.26 o 
   0   8   1       26.96       31.18      7.77 o 
   1   8   1       16.78       17.60      9.44 o 
   2   8   1      349.78      350.28     17.84 o 
   3   8   1       71.48       79.31     11.67 o 
   4   8   1        8.71        4.80     14.20 o 
   5   8   1       78.80       89.59     15.31 o 
   6   8   1      134.86      169.23     19.20 o 
   7   8   1       38.48       25.69     13.46 o 
   8   8   1       11.01       38.71     21.38 o 
  -7   9   1       10.41       11.71     13.70 o 
  -6   9   1       50.57       81.84     27.84 o 
  -5   9   1        8.76       11.23     12.90 o 
  -4   9   1        0.66      -14.17      9.45 o 
  -3   9   1      101.86      103.21     13.19 o 
  -2   9   1        0.10       10.64      8.99 o 
  -1   9   1        2.76      -19.01     28.94 o 
   0   9   1      100.33      124.51     13.29 o 
   1   9   1        4.42        2.78      8.86 o 
   2   9   1       15.14       22.95     10.20 o 
   3   9   1       93.36      125.49     14.10 o 
   4   9   1       56.74       85.40     29.13 o 
   5   9   1        0.34       -4.72     11.65 o 
   6   9   1       49.56       43.23     15.05 o 
   7   9   1        2.08        1.23     13.55 o 
  -6  10   1        8.64        4.05     14.38 o 
  -5  10   1        0.25      -18.00     12.00 o 
  -4  10   1        8.21        9.18     18.25 o 
  -3  10   1        9.50        8.65     13.73 o 
  -2  10   1       46.61       52.22     15.69 o 
  -1  10   1       40.30       39.77     14.83 o 
   0  10   1       52.98       57.70     17.14 o 
   1  10   1       46.44       57.37     18.44 o 
   2  10   1      125.13      123.91     14.48 o 
   3  10   1        9.68       15.54     13.29 o 
   4  10   1        4.42       16.52     13.03 o 
   5  10   1        2.01        6.61     16.41 o 
  -4  11   1        0.15      -16.96     22.12 o 
  -3  11   1        0.82       24.70     22.86 o 
  -2  11   1        0.79       22.28     18.25 o 
  -1  11   1       11.31        8.61     14.98 o 
   0  11   1       10.17      -18.33     12.22 o 
   1  11   1       88.28      119.30     19.99 o 
   2  11   1        8.29        4.52     13.27 o 
   3  11   1        6.23      -18.44     19.17 o 
 -11   0   2       21.84       18.18     15.65 o 
 -10   0   2        1.94       17.50     16.96 o 
  -9   0   2       69.64       91.91     16.30 o 
  -8   0   2     1391.07     1421.52     43.59 o 
  -7   0   2        9.46       13.14      9.99 o 
  -6   0   2       22.46       36.55     23.41 o 
  -5   0   2       36.29       39.55      6.57 o 
  -4   0   2     1493.94     1515.49     26.66 o 
  -3   0   2       32.93       26.93      5.82 o 
  -2   0   2     5810.16     5304.43     71.07 o 
  -1   0   2     2841.57     2853.36     42.14 o 
   0   0   2      989.15      888.41     17.60 o 
   1   0   2     3783.69     3615.55     58.11 o 
   2   0   2      709.91      726.11     16.53 o 
   3   0   2     3635.82     3789.95    126.47 o 
   4   0   2      859.61      880.59     16.65 o 
   5   0   2      744.40      704.96     19.12 o 
   6   0   2       57.27       36.87      9.92 o 
   7   0   2     1833.24     1720.27     44.07 o 
   8   0   2     1134.35     1105.61     36.10 o 
   9   0   2        5.88        1.94     23.41 o 
  10   0   2       26.14        7.92     13.18 o 
  11   0   2        0.02       -1.60     13.84 o 
 -11   1   2        0.55       10.11     10.36 o 
 -10   1   2       34.87       66.52     11.19 o 
  -9   1   2      103.86      118.00     12.17 o 
  -8   1   2      587.36      560.49     19.25 o 
  -7   1   2      115.32      123.79     11.08 o 
  -6   1   2        6.52       -4.74      5.48 o 
  -5   1   2      539.27      518.31     11.83 o 
  -4   1   2     1535.85     1612.85     24.57 o 
  -3   1   2       27.68       31.87      3.76 o 
  -2   1   2     7714.62     7610.26     70.44 o 
  -1   1   2     1985.84     1910.31     19.69 o 
   0   1   2      238.84      234.44      5.41 o 
   1   1   2      333.34      310.69      5.70 o 
   2   1   2      306.95      299.29     10.76 o 
   3   1   2      371.12      386.98      8.10 o 
   4   1   2      438.70      477.14     10.06 o 
   5   1   2       68.82       73.33      5.40 o 
   6   1   2      540.95      522.29     15.28 o 
   7   1   2      159.12      186.38     15.43 o 
   8   1   2       44.41       42.70     12.17 o 
   9   1   2      102.16      114.09     11.35 o 
  10   1   2        0.36       -7.53      9.10 o 
  11   1   2        0.04      -21.54     14.36 o 
 -11   2   2        5.19       19.80     13.11 o 
 -10   2   2        0.41        4.47      9.09 o 
  -9   2   2       90.26       93.92     11.25 o 
  -8   2   2       50.80       60.93      9.61 o 
  -7   2   2       41.30       33.14     10.82 o 
  -6   2   2       36.10       45.88      6.65 o 
  -5   2   2      176.08      180.59      7.35 o 
  -4   2   2     1269.20     1281.55     17.50 o 
  -3   2   2        4.58       10.62      3.74 o 
  -2   2   2      962.87      998.89     20.09 o 
  -1   2   2      277.90      331.78      6.62 o 
   0   2   2      537.31      520.99      8.60 o 
   1   2   2       96.61       76.82      4.51 o 
   2   2   2      624.01      641.66      9.15 o 
   3   2   2     1688.82     1743.13     22.08 o 
   4   2   2      751.61      786.34     13.73 o 
   5   2   2       68.82       73.26      5.80 o 
   6   2   2       88.42       96.22      8.60 o 
   7   2   2      841.39      808.83     20.45 o 
   8   2   2       15.38        7.75      7.49 o 
   9   2   2        4.12       -7.08      7.98 o 
  10   2   2        8.56        4.94     11.27 o 
  11   2   2        0.23        5.26     24.66 o 
 -11   3   2       23.13       38.09     14.93 o 
 -10   3   2       11.05       14.43     13.11 o 
  -9   3   2       61.82       70.99     10.80 o 
  -8   3   2       66.26       86.97     10.69 o 
  -7   3   2      367.66      355.86     13.13 o 
  -6   3   2       91.44      101.90      8.46 o 
  -5   3   2      217.76      231.73      8.74 o 
  -4   3   2       10.82       -1.68      4.04 o 
  -3   3   2      660.08      673.92     11.47 o 
  -2   3   2      292.06      304.36      7.14 o 
  -1   3   2       90.43      107.87      5.39 o 
   0   3   2      301.17      267.78      7.02 o 
   1   3   2       33.29       29.24      3.16 o 
   2   3   2     4229.73     4235.12     41.77 o 
   3   3   2        5.40       10.96      3.14 o 
   4   3   2        3.94        7.58      3.25 o 
   5   3   2        0.13        2.18      6.12 o 
   6   3   2      605.56      584.34     14.97 o 
   7   3   2      498.88      485.22     16.20 o 
   8   3   2        0.60       -4.56      8.72 o 
   9   3   2        2.86       14.62     18.13 o 
  10   3   2        1.79        5.59     18.18 o 
 -10   4   2        1.20       -0.90     12.13 o 
  -9   4   2       86.90       95.12     11.80 o 
  -8   4   2        7.45       -9.55      8.36 o 
  -7   4   2      114.02      103.43      9.36 o 
  -6   4   2       59.92       60.59      7.98 o 
  -5   4   2        0.08        7.91      5.87 o 
  -4   4   2       94.86      103.44      6.64 o 
  -3   4   2        8.04        9.30      3.96 o 
  -2   4   2      454.21      441.63      9.88 o 
  -1   4   2      443.30      423.00     10.00 o 
   0   4   2        5.74       -0.60      3.38 o 
   1   4   2       52.53       65.50      4.31 o 
   2   4   2       81.19       86.42      4.81 o 
   3   4   2      637.87      686.38     11.76 o 
   4   4   2      186.93      198.37      7.42 o 
   5   4   2       33.53       38.71      6.19 o 
   6   4   2       32.99       39.70      9.37 o 
   7   4   2       30.49       38.07     10.07 o 
   8   4   2       21.01       31.08     11.14 o 
   9   4   2        0.00       -1.60     10.01 o 
  10   4   2        5.80       24.94     13.16 o 
 -10   5   2        0.27       -5.81     47.56 o 
  -9   5   2        3.37      -16.71     11.14 o 
  -8   5   2        1.37       -6.86      7.89 o 
  -7   5   2        5.50        5.09      6.97 o 
  -6   5   2       11.45        7.34      6.67 o 
  -5   5   2        0.13       -8.33      5.55 o 
  -4   5   2       81.30      105.92      7.28 o 
  -3   5   2      316.89      296.47      9.12 o 
  -2   5   2      218.47      224.48      7.57 o 
  -1   5   2       58.15       69.56      5.81 o 
   0   5   2      228.80      213.50      7.83 o 
   1   5   2      794.79      870.60     13.12 o 
   2   5   2      470.36      477.53     10.19 o 
   3   5   2      113.18      125.24      6.59 o 
   4   5   2      197.29      210.51     11.23 o 
   5   5   2       93.40       83.52      9.54 o 
   6   5   2      176.01      176.57     12.18 o 
   7   5   2      123.63      135.64     14.14 o 
   8   5   2       56.93       60.99     12.35 o 
   9   5   2       36.39       21.18     11.84 o 
  10   5   2        0.51        6.09     13.16 o 
  -9   6   2        7.49      -11.87     15.20 o 
  -8   6   2        0.01       14.63     14.56 o 
  -7   6   2       15.62        0.87     11.42 o 
  -6   6   2       23.70       23.13      8.19 o 
  -5   6   2       84.68       73.56      9.60 o 
  -4   6   2        9.95        1.07      6.71 o 
  -3   6   2      198.26      192.10     10.06 o 
  -2   6   2       90.27       85.28      7.67 o 
  -1   6   2        3.24        1.15      5.03 o 
   0   6   2      183.05      193.78      8.63 o 
   1   6   2       14.01       11.71      5.10 o 
   2   6   2       73.64       86.11      6.67 o 
   3   6   2       37.90       43.99      7.32 o 
   4   6   2        7.07        9.07      9.65 o 
   5   6   2        0.49       11.70      8.71 o 
   6   6   2      184.75      179.31     14.23 o 
   7   6   2        7.93        5.51      9.65 o 
   8   6   2       58.16       64.91     20.46 o 
   9   6   2       19.96       26.67     14.59 o 
  -9   7   2       14.81       24.70     20.28 o 
  -8   7   2        1.06        9.22     15.85 o 
  -7   7   2       33.68       13.49     30.05 o 
  -6   7   2        1.05      -11.52      9.30 o 
  -5   7   2      221.94      203.28     18.77 o 
  -4   7   2       81.16       64.71      8.78 o 
  -3   7   2        3.81       -9.89      6.59 o 
  -2   7   2        8.45       17.18      7.56 o 
  -1   7   2       34.24       42.27      7.81 o 
   0   7   2       18.14       15.06      7.04 o 
   1   7   2        0.04       -1.32     10.04 o 
   2   7   2      170.22      181.73     25.37 o 
   3   7   2       39.74       46.67      9.50 o 
   4   7   2       20.10       21.32     12.54 o 
   5   7   2      133.76      157.45     17.70 o 
   6   7   2       88.50       90.35     14.73 o 
   7   7   2        2.28       -0.37     11.21 o 
   8   7   2        4.86        4.79     16.59 o 
   9   7   2       49.58       36.13     21.02 o 
  -8   8   2        4.87       25.32     13.79 o 
  -7   8   2        5.75        6.80     11.55 o 
  -6   8   2        0.45        9.78     14.93 o 
  -5   8   2       39.49       28.82     12.91 o 
  -4   8   2        1.05       -0.64     11.25 o 
  -3   8   2       33.95       49.25      9.63 o 
  -2   8   2      482.00      463.85     16.33 o 
  -1   8   2       53.33       45.00     12.72 o 
   0   8   2       54.22       70.01     10.75 o 
   1   8   2        7.75       10.08      9.02 o 
   2   8   2       11.94       25.72      9.28 o 
   3   8   2       31.98       26.66      9.53 o 
   4   8   2       15.26        3.14     10.80 o 
   5   8   2       10.39        0.05     11.34 o 
   6   8   2        2.63      -12.12     14.01 o 
   7   8   2       87.66       83.66     18.62 o 
   8   8   2        0.06      -10.32     15.85 o 
  -7   9   2       20.31        5.99     13.67 o 
  -6   9   2        3.56        4.36     20.09 o 
  -5   9   2        0.09       20.64     12.37 o 
  -4   9   2        0.84        5.17     10.90 o 
  -3   9   2       24.72       46.76     14.53 o 
  -2   9   2      158.35      158.90     19.27 o 
  -1   9   2        5.94        0.32      9.06 o 
   0   9   2       87.34       78.42     11.74 o 
   1   9   2       73.01       82.70     12.25 o 
   2   9   2       21.83       17.14      9.43 o 
   3   9   2        5.11       -6.36     11.96 o 
   4   9   2       58.07       70.65     15.12 o 
   5   9   2       37.12       34.87     13.75 o 
   6   9   2       21.70       31.30     14.79 o 
   7   9   2       10.68       -6.81     14.19 o 
  -6  10   2        0.90        8.81     15.30 o 
  -5  10   2        1.16       27.10     14.71 o 
  -4  10   2        6.56        6.27     21.38 o 
  -3  10   2       25.27       23.17     13.95 o 
  -2  10   2       11.16       -2.16     12.51 o 
  -1  10   2      125.48      111.29     18.16 o 
   0  10   2        0.05       15.15     12.77 o 
   1  10   2      421.29      395.13     42.18 o 
   2  10   2        0.10       -2.85      9.51 o 
   3  10   2       14.58       26.24     14.26 o 
   4  10   2       23.72        8.73     18.25 o 
   5  10   2        4.16        1.23     12.38 o 
  -3  11   2        5.93       32.08     21.38 o 
  -2  11   2        9.76       -2.35     13.80 o 
  -1  11   2       31.03       38.97     16.78 o 
   0  11   2        6.59        3.32     13.56 o 
   1  11   2        9.93       17.36     14.17 o 
   2  11   2        1.55      -17.79     11.86 o 
   3  11   2        0.07        9.19     14.23 o 
 -11   1   3        5.81       -5.09      9.75 o 
 -10   1   3       20.56       16.75      9.90 o 
  -9   1   3      206.82      198.62     14.48 o 
  -8   1   3      190.85      199.22     13.48 o 
  -7   1   3       33.40       17.84      8.46 o 
  -6   1   3        8.78        5.58      5.93 o 
  -5   1   3       86.80       77.94      6.62 o 
  -4   1   3     1480.44     1463.22     21.60 o 
  -3   1   3        0.15       -3.31      3.27 o 
  -2   1   3     6419.13     6211.75     59.02 o 
  -1   1   3      629.49      620.32      9.14 o 
   0   1   3      173.51      178.25      5.08 o 
   1   1   3      297.94      286.16      6.58 o 
   2   1   3       40.93       38.69      3.02 o 
   3   1   3      122.56      121.54      4.93 o 
   4   1   3     1642.76     1755.31     23.08 o 
   5   1   3     1205.21     1239.65     19.05 o 
   6   1   3        9.99        9.09      6.16 o 
   7   1   3      416.34      409.75     14.85 o 
   8   1   3       62.29       60.76      9.04 o 
   9   1   3        0.23        4.29      7.73 o 
  10   1   3        0.34        0.93     11.00 o 
  11   1   3        4.63        1.20     12.88 o 
 -11   2   3        1.13       -0.05     10.29 o 
 -10   2   3       67.49       58.73     11.53 o 
  -9   2   3        0.68       12.24      8.87 o 
  -8   2   3        0.73      -14.77      9.85 o 
  -7   2   3       92.93       84.13     10.48 o 
  -6   2   3        8.79       23.55      6.29 o 
  -5   2   3      103.71      115.47      6.84 o 
  -4   2   3      717.33      762.91     21.88 o 
  -3   2   3     1141.84     1048.51     18.14 o 
  -2   2   3      764.99      725.36     11.38 o 
  -1   2   3    37389.12    35704.12    316.75 o 
   0   2   3       49.81       56.51      5.24 o 
   1   2   3       87.40       88.98     10.04 o 
   2   2   3        8.95        8.26      2.42 o 
   3   2   3      489.20      483.95      8.12 o 
   4   2   3     1883.63     1876.74     24.76 o 
   5   2   3        3.34        6.16      4.55 o 
   6   2   3      631.10      628.15     16.71 o 
   7   2   3      593.05      576.82     16.87 o 
   8   2   3        2.71       -9.21      6.64 o 
   9   2   3        2.26       -1.26      9.74 o 
  10   2   3       90.87       72.47     16.64 o 
  11   2   3        6.91        0.23     12.94 o 
 -11   3   3        2.87      -10.01     10.19 o 
 -10   3   3        1.74       -2.65     20.95 o 
  -9   3   3      224.76      241.08     17.40 o 
  -8   3   3        2.48       -3.08      7.73 o 
  -7   3   3        0.88       -7.14      6.70 o 
  -6   3   3        7.06        9.59      6.18 o 
  -5   3   3      526.49      547.50     12.36 o 
  -4   3   3       50.46       54.53      5.55 o 
  -3   3   3      253.24      264.25      7.64 o 
  -2   3   3       40.59       49.66      4.32 o 
  -1   3   3     1493.30     1455.21     20.64 o 
   0   3   3     1235.96     1277.28     17.36 o 
   1   3   3       45.55       51.42      3.24 o 
   2   3   3     1472.97     1445.70     18.67 o 
   3   3   3       10.50       13.20      3.04 o 
   4   3   3        8.03        4.85      3.25 o 
   5   3   3       28.98       28.98      5.49 o 
   6   3   3      482.42      451.28     12.99 o 
   7   3   3       99.32      100.28     15.47 o 
   8   3   3       25.14       28.95      9.69 o 
   9   3   3        0.01      -10.49      9.10 o 
  10   3   3       56.03       79.00     19.84 o 
 -10   4   3        7.59        2.57     10.02 o 
  -9   4   3       43.79       67.88     16.92 o 
  -8   4   3       28.41       26.08      9.10 o 
  -7   4   3        9.51       -0.70      6.36 o 
  -6   4   3        4.31        2.64      6.53 o 
  -5   4   3      356.34      364.63     11.24 o 
  -4   4   3        0.89       -1.42      4.92 o 
  -3   4   3       42.55       50.47      4.99 o 
  -2   4   3      422.88      430.71     10.80 o 
  -1   4   3        0.45       -1.03      3.80 o 
   0   4   3      302.66      306.02      8.16 o 
   1   4   3      101.02       98.06      5.23 o 
   2   4   3      173.29      200.91      6.84 o 
   3   4   3      819.22      825.95     12.88 o 
   4   4   3       75.00       77.32      6.17 o 
   5   4   3      105.15       95.47      8.98 o 
   6   4   3       98.87       96.30     12.85 o 
   7   4   3      173.76      175.22     14.57 o 
   8   4   3       23.81       27.40     12.22 o 
   9   4   3       72.15       92.28     28.27 o 
  10   4   3        1.40        4.23     11.45 o 
 -10   5   3       44.93       58.70     15.95 o 
  -9   5   3       15.76       38.29     27.47 o 
  -8   5   3       11.04        2.80      8.87 o 
  -7   5   3       83.43       87.02     14.56 o 
  -6   5   3      326.00      315.89     13.08 o 
  -5   5   3       53.36       56.71      7.73 o 
  -4   5   3        9.11        3.81      5.60 o 
  -3   5   3       31.69       33.82      5.44 o 
  -2   5   3      294.05      292.69     10.32 o 
  -1   5   3      236.49      238.45      8.91 o 
   0   5   3       33.39       41.53      4.96 o 
   1   5   3     1721.79     1775.13     31.91 o 
   2   5   3      599.24      610.66     11.41 o 
   3   5   3       42.47       49.89      6.38 o 
   4   5   3        5.59       -6.34     12.61 o 
   5   5   3        0.24      -10.24      6.83 o 
   6   5   3        9.22       16.36      7.55 o 
   7   5   3       27.55       30.31     10.49 o 
   8   5   3       14.80       17.80     18.49 o 
   9   5   3        1.81        6.44     11.39 o 
  10   5   3       95.47      123.70     30.11 o 
  -9   6   3        0.07       -3.41     31.71 o 
  -8   6   3        2.10       -6.84     13.97 o 
  -7   6   3        0.64       12.55      8.35 o 
  -6   6   3        5.85        4.51      7.77 o 
  -5   6   3       71.23       87.51     16.64 o 
  -4   6   3        1.45       -2.48      6.74 o 
  -3   6   3      117.20      110.19      8.69 o 
  -2   6   3      151.91      156.13      9.12 o 
  -1   6   3        0.03       -2.81      5.22 o 
   0   6   3       92.23      102.55      6.98 o 
   1   6   3        5.18       -6.33      4.83 o 
   2   6   3       93.28       98.67     17.41 o 
   3   6   3      147.51      161.77     10.29 o 
   4   6   3       24.01       23.31      8.76 o 
   5   6   3      227.40      253.07     15.70 o 
   6   6   3       53.20       71.12     11.27 o 
   7   6   3        2.07       10.08      8.90 o 
   8   6   3        1.65       -4.62     10.80 o 
   9   6   3        0.11        1.84     13.29 o 
  -9   7   3        5.89       34.29     21.02 o 
  -8   7   3        8.77       16.13     12.22 o 
  -7   7   3        6.78        4.31     11.78 o 
  -6   7   3       86.12       77.49     15.14 o 
  -5   7   3        0.22       -0.54      7.83 o 
  -4   7   3        3.80        4.16      6.97 o 
  -3   7   3      285.39      296.07     13.89 o 
  -2   7   3       31.88       41.45      8.10 o 
  -1   7   3      298.99      296.63     12.96 o 
   0   7   3       24.50       25.58      9.24 o 
   1   7   3      173.56      208.16     14.47 o 
   2   7   3        1.92       -5.86      8.17 o 
   3   7   3       37.09       18.03      8.85 o 
   4   7   3        3.64       -3.64     10.68 o 
   5   7   3       34.36        7.13     11.96 o 
   6   7   3      128.89      131.40     16.96 o 
   7   7   3       16.51       -8.27     17.14 o 
   8   7   3       48.81       18.07     18.07 o 
  -8   8   3        2.03        1.96     20.28 o 
  -7   8   3       42.99       34.58     23.97 o 
  -6   8   3       16.11       15.67     12.25 o 
  -5   8   3       18.03       36.20     14.56 o 
  -4   8   3       39.45       29.93     10.76 o 
  -3   8   3       43.73       44.79      8.50 o 
  -2   8   3      316.26      305.12     15.07 o 
  -1   8   3      222.95      242.99     15.83 o 
   0   8   3       27.89       28.51      9.72 o 
   1   8   3      192.78      209.45     14.87 o 
   2   8   3       92.66       82.10     12.98 o 
   3   8   3      130.23      135.23     13.69 o 
   4   8   3       11.06       -7.93     21.57 o 
   5   8   3       40.98       59.17     14.33 o 
   6   8   3       28.83       32.89     13.80 o 
   7   8   3       24.32       22.75     18.62 o 
   8   8   3        3.00       -6.64     18.07 o 
  -7   9   3       48.78       40.27     14.95 o 
  -6   9   3       19.47       30.74     20.83 o 
  -5   9   3        3.21        6.17     18.25 o 
  -4   9   3        1.68       16.92     11.93 o 
  -3   9   3        0.61       -5.80     11.72 o 
  -2   9   3      146.15      134.63     13.82 o 
  -1   9   3       27.94       23.54      9.97 o 
   0   9   3       69.20       65.89     11.66 o 
   1   9   3       42.31       43.01     10.75 o 
   2   9   3        3.83        1.77      9.19 o 
   3   9   3       16.62       23.30     12.89 o 
   4   9   3        3.78       -5.50     11.53 o 
   5   9   3       22.31       43.54     16.41 o 
   6   9   3       13.61       10.65     18.99 o 
   7   9   3        2.27        2.07     14.26 o 
  -5  10   3        0.00       -8.85     16.59 o 
  -4  10   3        1.30       21.02     21.38 o 
  -3  10   3        1.57        7.20     18.80 o 
  -2  10   3       17.80       27.26     14.31 o 
  -1  10   3       16.12       18.40     14.07 o 
   0  10   3        6.79        6.71     10.19 o 
   1  10   3       12.50        4.95     10.24 o 
   2  10   3       18.48        3.60      9.85 o 
   3  10   3        1.77        1.19     13.79 o 
   4  10   3        3.26       -0.34     13.27 o 
   5  10   3        4.86       -8.08     13.81 o 
  -3  11   3       15.06        1.47     18.44 o 
  -2  11   3        0.89        0.90     14.99 o 
  -1  11   3       14.21       -1.60     13.15 o 
   0  11   3        0.44        3.14     13.63 o 
   1  11   3       35.70       11.25     17.14 o 
   2  11   3       43.06       57.69     19.54 o 
   3  11   3        0.08        7.02     22.49 o 
 -11   0   4       25.68        8.83     18.07 o 
 -10   0   4        6.75       19.18     13.55 o 
  -9   0   4      254.70      257.85     22.37 o 
  -8   0   4       16.61       -9.61     13.83 o 
  -7   0   4      117.98      120.07     15.61 o 
  -6   0   4       11.50       -2.72      7.48 o 
  -5   0   4     2629.00     2513.05     42.93 o 
  -4   0   4      100.79      126.35      8.74 o 
  -3   0   4      765.03      696.26     20.98 o 
  -2   0   4    12380.64    11888.49    154.36 o 
  -1   0   4       18.98        5.86      4.89 o 
   0   0   4    25993.88    24642.88    309.13 o 
   1   0   4      112.10      122.61      6.32 o 
   2   0   4     1133.77     1146.39     19.69 o 
   3   0   4      346.93      349.77      9.97 o 
   4   0   4      534.65      527.18     14.53 o 
   5   0   4      134.17      153.19     12.12 o 
   6   0   4       73.05       84.71     11.16 o 
   7   0   4      642.42      602.95     24.98 o 
   8   0   4      107.89      114.23     14.73 o 
   9   0   4      219.22      305.49     21.61 o 
  10   0   4        4.35        6.64     18.44 o 
  11   0   4       23.73      -23.97     24.33 o 
 -11   1   4        6.08       -0.53     10.51 o 
 -10   1   4        5.72       11.46      9.47 o 
  -9   1   4       41.61       65.19     11.19 o 
  -8   1   4        0.70       -1.93      7.89 o 
  -7   1   4        9.86        9.81      8.03 o 
  -6   1   4      635.58      636.96     13.95 o 
  -5   1   4       20.53       24.70      5.04 o 
  -4   1   4     1097.76     1124.71     16.92 o 
  -3   1   4      983.84      960.77     26.96 o 
  -2   1   4      759.18      780.21     16.19 o 
  -1   1   4     5446.94     5502.74     52.68 o 
   0   1   4      536.35      482.51      7.95 o 
   1   1   4       89.49      106.24      4.95 o 
   2   1   4     1742.19     1770.23     19.52 o 
   3   1   4        9.41        4.94      2.63 o 
   4   1   4        8.58       19.88      3.86 o 
   5   1   4     1388.61     1476.39     28.81 o 
   6   1   4        0.05        2.33      6.01 o 
   7   1   4      401.32      391.28     17.77 o 
   8   1   4       25.41        7.71      7.37 o 
   9   1   4       10.95       10.38     10.34 o 
  10   1   4        1.13       12.67     15.50 o 
  11   1   4       59.41       45.35     15.02 o 
 -11   2   4        3.48       16.67     12.32 o 
 -10   2   4        0.46       -3.87     15.91 o 
  -9   2   4      167.92      158.96     19.74 o 
  -8   2   4        1.80       -2.16      9.38 o 
  -7   2   4        7.11        1.44      7.74 o 
  -6   2   4       30.46       21.92      6.69 o 
  -5   2   4      168.34      170.49      8.14 o 
  -4   2   4      781.88      844.68     17.01 o 
  -3   2   4     1322.81     1262.39     17.46 o 
  -2   2   4       59.50       54.25      5.13 o 
  -1   2   4    22488.58    21847.55    195.45 o 
   0   2   4       64.07       70.54      4.62 o 
   1   2   4     1075.09      989.60     14.56 o 
   2   2   4      708.39      703.59     11.92 o 
   3   2   4      212.49      210.15      5.64 o 
   4   2   4      132.22      143.98      6.44 o 
   5   2   4       51.42       49.76      5.86 o 
   6   2   4       16.95       30.16      6.71 o 
   7   2   4       16.31       14.51      9.79 o 
   8   2   4      264.75      228.91     15.81 o 
   9   2   4        1.30       -8.40      9.80 o 
  10   2   4        0.42      -14.23     12.91 o 
 -11   3   4        5.59        8.59     15.56 o 
 -10   3   4       91.86       94.38     13.36 o 
  -9   3   4       54.21       90.85     25.71 o 
  -8   3   4      122.37      136.97     14.05 o 
  -7   3   4       55.43       60.37      8.23 o 
  -6   3   4      127.71      125.92      9.55 o 
  -5   3   4      113.69      123.74      7.71 o 
  -4   3   4      647.70      670.87     13.19 o 
  -3   3   4     1506.56     1445.92     23.08 o 
  -2   3   4       37.33       37.91      4.37 o 
  -1   3   4        5.47        8.30      3.23 o 
   0   3   4       66.22       74.72      6.12 o 
   1   3   4      796.15      772.98     12.72 o 
   2   3   4      125.73      122.45      5.84 o 
   3   3   4      135.71      146.37      5.28 o 
   4   3   4      137.68      147.77      6.80 o 
   5   3   4       18.67        9.94      4.96 o 
   6   3   4       75.64       80.67     10.79 o 
   7   3   4        0.15        1.72      8.61 o 
   8   3   4       86.15       69.96     12.23 o 
   9   3   4       45.21       42.00     11.38 o 
  10   3   4       29.90       35.33     13.23 o 
 -10   4   4       28.54       28.13     11.09 o 
  -9   4   4       30.07       32.17     14.18 o 
  -8   4   4        6.82       -7.12      8.43 o 
  -7   4   4        1.79       -0.17      7.47 o 
  -6   4   4        0.06       -0.37      7.08 o 
  -5   4   4       21.25        7.86      5.86 o 
  -4   4   4        0.36       -8.43      5.62 o 
  -3   4   4       37.50       36.38      5.80 o 
  -2   4   4     3445.61     3276.46     36.60 o 
  -1   4   4      279.07      254.51      8.39 o 
   0   4   4      390.02      389.37      9.19 o 
   1   4   4      178.85      174.88      6.19 o 
   2   4   4     1965.73     1987.58     24.86 o 
   3   4   4        0.08       -2.94      3.30 o 
   4   4   4      258.57      266.37     11.71 o 
   5   4   4     1031.51      997.29     22.10 o 
   6   4   4       31.16       35.49      8.11 o 
   7   4   4      203.75      238.41     23.43 o 
   8   4   4       22.26       14.82     10.70 o 
   9   4   4        5.60        1.77     11.80 o 
  10   4   4       13.96       46.17     13.41 o 
 -10   5   4       28.14       25.73     45.53 o 
  -9   5   4        0.42       -1.89     16.06 o 
  -8   5   4       20.04       27.02      9.91 o 
  -7   5   4        1.17       -4.38      6.60 o 
  -6   5   4        7.10       16.39      7.28 o 
  -5   5   4        4.00       -2.95      5.81 o 
  -4   5   4      456.00      426.01     12.08 o 
  -3   5   4      101.97       96.85      7.75 o 
  -2   5   4      116.43      121.96      7.94 o 
  -1   5   4       34.29       38.13      5.39 o 
   0   5   4       55.20       61.96      5.62 o 
   1   5   4        2.24        5.76      4.26 o 
   2   5   4      614.31      608.52     18.57 o 
   3   5   4       17.57       19.25      5.89 o 
   4   5   4      117.47      125.80      9.81 o 
   5   5   4      345.54      348.83     16.73 o 
   6   5   4       90.12      108.63     13.96 o 
   7   5   4      103.91      129.95     32.02 o 
   8   5   4       77.40       86.73     12.84 o 
   9   5   4        3.89       13.91     11.72 o 
  10   5   4       27.68       51.65     16.50 o 
  -9   6   4        0.85       -6.12     32.08 o 
  -8   6   4        3.05       -5.25     24.14 o 
  -7   6   4       88.75       82.82     19.09 o 
  -6   6   4      292.85      258.60     17.33 o 
  -5   6   4      223.13      229.63     15.11 o 
  -4   6   4       20.10       17.19      6.96 o 
  -3   6   4       74.75       87.32      8.28 o 
  -2   6   4       49.54       53.56      7.20 o 
  -1   6   4       47.70       50.31      6.80 o 
   0   6   4        4.36        8.26      6.03 o 
   1   6   4      170.91      173.80     10.23 o 
   2   6   4      440.80      432.71     14.56 o 
   3   6   4       47.94       49.73      7.57 o 
   4   6   4        7.95       -3.51     10.13 o 
   5   6   4      155.31      180.46     13.81 o 
   6   6   4        0.55       -4.74      8.43 o 
   7   6   4       13.71       19.30     12.07 o 
   8   6   4        0.00      -10.11     10.22 o 
   9   6   4        1.51       18.60     14.69 o 
  -9   7   4        0.22       18.44     18.80 o 
  -8   7   4        1.91        4.93     12.48 o 
  -7   7   4        0.04        5.21     11.34 o 
  -6   7   4       51.46       56.78     10.67 o 
  -5   7   4        0.15       -0.28      8.00 o 
  -4   7   4      131.62      136.57     10.89 o 
  -3   7   4      247.66      238.44     12.88 o 
  -2   7   4       44.71       45.09      8.39 o 
  -1   7   4       24.00       21.38      7.44 o 
   0   7   4      118.33      136.39     12.68 o 
   1   7   4       70.25       79.81     16.90 o 
   2   7   4        0.78       -3.29     10.42 o 
   3   7   4       40.41       44.91     15.92 o 
   4   7   4       19.85        3.15     14.93 o 
   5   7   4       19.90        3.49     18.44 o 
   6   7   4       25.21        8.37     15.85 o 
   7   7   4        0.00      -11.11     10.08 o 
   8   7   4        0.24      -12.90     13.27 o 
  -8   8   4        0.00        3.57     12.38 o 
  -7   8   4       25.44       43.65     14.54 o 
  -6   8   4        0.88       -5.28     11.31 o 
  -5   8   4       33.93       24.70     12.00 o 
  -4   8   4       37.68       20.80      8.41 o 
  -3   8   4       72.45       45.97      8.53 o 
  -2   8   4       39.52       48.90     10.84 o 
  -1   8   4       25.08       19.62      9.61 o 
   0   8   4       26.79       34.93     10.22 o 
   1   8   4        5.13       -6.66      9.81 o 
   2   8   4      107.13      108.98     15.87 o 
   3   8   4       76.24       98.83     15.94 o 
   4   8   4        0.64      -14.57      9.71 o 
   5   8   4       35.51       48.78     13.80 o 
   6   8   4       17.57       15.30     13.82 o 
   7   8   4        3.30      -10.89     12.55 o 
  -7   9   4       11.46       19.17     13.44 o 
  -6   9   4       22.03       31.84     14.12 o 
  -5   9   4        0.30       -5.50     25.26 o 
  -4   9   4        9.23      -19.91     16.22 o 
  -3   9   4        2.37       16.23     12.69 o 
  -2   9   4        0.59        4.06      9.74 o 
  -1   9   4      127.00      125.45     17.01 o 
   0   9   4      113.71      124.27     13.27 o 
   1   9   4        8.20       -3.00      8.66 o 
   2   9   4        4.84       10.92      9.41 o 
   3   9   4       23.14       27.72     12.86 o 
   4   9   4        0.19       -2.84     12.25 o 
   5   9   4       99.83       87.97     17.74 o 
   6   9   4        5.79        4.61     13.56 o 
  -5  10   4       33.87        7.37     21.38 o 
  -4  10   4        1.47       11.43     20.28 o 
  -3  10   4        1.76      -16.98     11.32 o 
  -2  10   4        2.33        6.73     13.27 o 
  -1  10   4        0.12      -10.30      9.44 o 
   0  10   4        0.13       18.97     10.59 o 
   1  10   4       13.73       -5.26      9.48 o 
   2  10   4       68.83       87.00     19.73 o 
   3  10   4        0.00       16.06     14.17 o 
   4  10   4        4.04        8.39     15.49 o 
   5  10   4        0.01      -15.26     13.44 o 
  -3  11   4       11.96        8.99     16.96 o 
  -2  11   4        0.03        4.57     13.96 o 
  -1  11   4       29.26       16.10     15.14 o 
   0  11   4        6.42        0.87     13.80 o 
   1  11   4        7.58       12.66     11.76 o 
   2  11   4        0.94       10.33     13.63 o 
   3  11   4        3.62        1.33     23.04 o 
 -11   1   5        0.49       -7.95     10.55 o 
 -10   1   5       12.87        0.82     10.00 o 
  -9   1   5      123.42      105.41     12.27 o 
  -8   1   5      259.20      260.46     15.55 o 
  -7   1   5        7.94       12.30     10.00 o 
  -6   1   5        0.81       -0.85      5.97 o 
  -5   1   5      142.46      152.45     10.66 o 
  -4   1   5       28.81       34.18      4.99 o 
  -3   1   5      190.59      174.85      6.89 o 
  -2   1   5      732.40      681.69     11.88 o 
  -1   1   5     5827.08     5625.61     59.26 o 
   0   1   5      712.64      686.35     10.38 o 
   1   1   5      895.75      875.51     11.71 o 
   2   1   5       19.61       22.23      3.05 o 
   3   1   5       19.19       26.53      3.57 o 
   4   1   5       45.50       45.58      6.38 o 
   5   1   5      303.33      277.28     10.66 o 
   6   1   5       13.32        6.49      5.94 o 
   7   1   5      263.86      258.77     12.28 o 
   8   1   5      147.25      145.51     13.85 o 
   9   1   5       47.29       46.95     11.71 o 
  10   1   5        1.55      -14.34      9.56 o 
 -11   2   5        7.82      -12.78     10.24 o 
 -10   2   5       77.81       88.54     12.99 o 
  -9   2   5      211.75      232.34     22.62 o 
  -8   2   5      145.49      152.35     12.67 o 
  -7   2   5        0.09       -4.07      6.69 o 
  -6   2   5       47.34       41.87      7.46 o 
  -5   2   5        5.33       11.68      5.55 o 
  -4   2   5       80.05       85.94      6.21 o 
  -3   2   5      518.67      504.15     10.85 o 
  -2   2   5      500.22      500.12     10.24 o 
  -1   2   5     5244.78     5180.69     50.92 o 
   0   2   5     1206.80     1238.23     16.76 o 
   1   2   5      563.48      573.57     10.85 o 
   2   2   5      640.65      645.19     15.04 o 
   3   2   5      238.78      253.09      6.39 o 
   4   2   5      307.52      321.21      7.50 o 
   5   2   5        0.68       -2.55      4.44 o 
   6   2   5       95.81       92.55      8.78 o 
   7   2   5      522.10      480.54     19.45 o 
   8   2   5        2.21        2.31      9.00 o 
   9   2   5        6.11       -0.76      9.16 o 
  10   2   5        9.85      -19.44     12.96 o 
 -11   3   5        0.14       -7.67     10.82 o 
 -10   3   5       27.92       11.78     10.10 o 
  -9   3   5       28.26       39.26     10.79 o 
  -8   3   5       10.79       -2.60      8.48 o 
  -7   3   5        0.02        2.77      8.02 o 
  -6   3   5        0.13        2.15      9.63 o 
  -5   3   5        0.55       -7.63      6.27 o 
  -4   3   5      230.68      267.49      9.63 o 
  -3   3   5      716.72      726.75     15.53 o 
  -2   3   5     1103.65     1035.74     27.23 o 
  -1   3   5       12.05        9.05      3.36 o 
   0   3   5     1787.11     1874.07     21.28 o 
   1   3   5      128.19      140.85      8.19 o 
   2   3   5        0.07       -5.10      3.40 o 
   3   3   5      172.57      178.65      5.58 o 
   4   3   5        0.24        0.10      3.92 o 
   5   3   5        0.08       -3.16      5.95 o 
   6   3   5        2.06       -3.49      9.34 o 
   7   3   5      276.16      300.02     16.69 o 
   8   3   5       16.39        1.60      9.29 o 
   9   3   5       59.56       55.35     16.41 o 
  10   3   5        0.23       -5.30     13.26 o 
 -10   4   5       34.25       40.70     12.26 o 
  -9   4   5       59.80       67.00     11.98 o 
  -8   4   5       66.28       47.94     10.18 o 
  -7   4   5       37.76       26.40      9.42 o 
  -6   4   5      269.73      285.37     13.19 o 
  -5   4   5      224.56      233.93     10.21 o 
  -4   4   5       14.29       17.88      5.77 o 
  -3   4   5      139.60      150.75      7.59 o 
  -2   4   5      499.46      519.08     11.19 o 
  -1   4   5      401.11      444.37     15.20 o 
   0   4   5      147.65      132.56      6.01 o 
   1   4   5       54.27       64.27      4.71 o 
   2   4   5      376.92      376.15     10.99 o 
   3   4   5       38.19       45.66      5.71 o 
   4   4   5        0.03       -6.64      7.08 o 
   5   4   5       17.04       19.73      7.30 o 
   6   4   5      232.14      248.26     13.12 o 
   7   4   5       41.34       21.67      9.63 o 
   8   4   5       52.80       40.30     11.11 o 
   9   4   5        0.31       -9.43     10.29 o 
  10   4   5        0.65       19.23     13.56 o 
 -10   5   5        5.16        1.21     13.05 o 
  -9   5   5        0.17       -6.07     10.87 o 
  -8   5   5        8.19       -2.26      8.23 o 
  -7   5   5        4.95       -3.86      7.48 o 
  -6   5   5      445.67      412.56     23.55 o 
  -5   5   5        5.45        2.30      6.73 o 
  -4   5   5       51.45       50.69      7.63 o 
  -3   5   5      123.90      135.90     10.19 o 
  -2   5   5      174.77      187.72     11.05 o 
  -1   5   5       99.35      107.91      8.27 o 
   0   5   5        7.15       12.62      4.43 o 
   1   5   5     1003.54     1023.73     24.70 o 
   2   5   5      514.25      509.80     15.00 o 
   3   5   5       85.03       92.22      8.29 o 
   4   5   5      113.43      134.00     11.78 o 
   5   5   5     1037.13      951.03     26.59 o 
   6   5   5      206.51      186.22     14.33 o 
   7   5   5       16.56        4.07     10.60 o 
   8   5   5       60.99       65.40     14.26 o 
   9   5   5        4.38      -10.92     10.89 o 
  -9   6   5        4.29        3.20     16.97 o 
  -8   6   5        1.03      -12.30      8.20 o 
  -7   6   5       35.13       34.13     10.75 o 
  -6   6   5       42.01       39.28      8.99 o 
  -5   6   5        1.80       -2.72      7.66 o 
  -4   6   5       26.03       15.10      7.31 o 
  -3   6   5     1172.54     1153.90     22.34 o 
  -2   6   5       92.60      107.17      8.85 o 
  -1   6   5      269.61      259.34     10.29 o 
   0   6   5       11.51        1.47      6.51 o 
   1   6   5        1.95       -0.06      6.27 o 
   2   6   5       59.69       65.41     12.40 o 
   3   6   5        9.83        7.83      7.11 o 
   4   6   5       15.49       21.15      8.71 o 
   5   6   5      273.59      301.50     16.35 o 
   6   6   5      277.36      271.55     16.85 o 
   7   6   5       24.86        1.76     20.28 o 
   8   6   5        1.94       10.72     11.96 o 
   9   6   5        2.36      -19.85     13.46 o 
  -9   7   5        0.98        7.01     20.28 o 
  -8   7   5       13.03       -0.98     13.29 o 
  -7   7   5        0.01        0.34      9.58 o 
  -6   7   5        5.38        7.85      8.33 o 
  -5   7   5        7.47       -5.16     15.75 o 
  -4   7   5       55.17       45.89      8.38 o 
  -3   7   5      113.60      118.21      9.47 o 
  -2   7   5       12.79        5.64      6.43 o 
  -1   7   5       39.92       36.91      8.70 o 
   0   7   5       49.03       50.21      8.65 o 
   1   7   5      137.39      162.88     11.00 o 
   2   7   5       62.60       87.95     11.23 o 
   3   7   5       30.65       35.50      7.94 o 
   4   7   5        0.35        0.78      8.27 o 
   5   7   5      331.73      328.78     22.62 o 
   6   7   5        0.94       -5.93      9.05 o 
   7   7   5        0.13      -17.70     11.80 o 
   8   7   5        4.00       16.59     17.33 o 
  -8   8   5        1.36      -17.93     12.22 o 
  -7   8   5       19.47       11.75     17.14 o 
  -6   8   5       15.03       23.33     12.65 o 
  -5   8   5       16.52       15.02      9.65 o 
  -4   8   5       43.76       45.15      9.41 o 
  -3   8   5      226.39      232.86     16.56 o 
  -2   8   5      165.67      132.95     13.48 o 
  -1   8   5        1.33      -11.79      7.86 o 
   0   8   5      167.10      179.52     15.05 o 
   1   8   5      162.64      152.27     14.18 o 
   2   8   5        1.42       -0.26      8.41 o 
   3   8   5        4.81      -15.35     10.24 o 
   4   8   5        3.81        1.81     11.81 o 
   5   8   5       50.71       41.37     13.93 o 
   6   8   5       17.30       25.97     14.01 o 
   7   8   5       35.18       59.57     16.48 o 
  -7   9   5       33.59       37.36     16.12 o 
  -6   9   5       36.49       52.22     14.46 o 
  -5   9   5        5.78        6.27     21.02 o 
  -4   9   5        0.67      -22.88     15.49 o 
  -3   9   5        6.74       -7.82      9.75 o 
  -2   9   5        4.66        9.41     10.05 o 
  -1   9   5       18.59       17.85     11.09 o 
   0   9   5       11.54       15.43     10.23 o 
   1   9   5        0.20       10.12      9.56 o 
   2   9   5        9.55       12.01      9.85 o 
   3   9   5        6.89       21.32     13.86 o 
   4   9   5       17.16       16.99     13.15 o 
   5   9   5       13.20        9.24     26.73 o 
   6   9   5       18.99       30.31     16.02 o 
  -5  10   5       16.71       -0.37     17.70 o 
  -3  10   5        0.54       12.54     21.75 o 
  -2  10   5        4.06       -0.01      9.68 o 
  -1  10   5        9.81        6.96      9.97 o 
   0  10   5        1.66        7.69     10.17 o 
   1  10   5      145.64      184.49     22.54 o 
   2  10   5       28.44       20.29     11.45 o 
   3  10   5       47.64       70.80     17.16 o 
   4  10   5       14.39       18.44     22.31 o 
   5  10   5        0.05        3.45     14.38 o 
  -3  11   5        0.94        3.32     28.57 o 
  -2  11   5        6.05        0.16     13.64 o 
  -1  11   5       39.06       20.17     15.38 o 
   0  11   5        0.01       -4.01     10.24 o 
   1  11   5        5.04       12.54     11.64 o 
   2  11   5       17.65       12.66     15.07 o 
 -11   0   6        7.52       10.75     35.21 o 
 -10   0   6        3.33       10.76     14.36 o 
  -9   0   6      204.38      260.46     41.48 o 
  -8   0   6      337.14      352.23     28.94 o 
  -7   0   6        3.28       -2.04     10.78 o 
  -6   0   6      190.80      199.88     13.72 o 
  -5   0   6        1.68       -0.62      7.32 o 
  -4   0   6      573.57      548.14     17.14 o 
  -3   0   6      152.18      161.47      9.91 o 
  -2   0   6      343.39      310.02     12.02 o 
  -1   0   6     1268.90     1212.57     23.39 o 
   0   0   6      851.23      858.76     17.83 o 
   1   0   6     1473.38     1422.09     24.62 o 
   2   0   6       65.39       79.51      6.11 o 
   3   0   6    11674.68    11752.45    153.11 o 
   4   0   6       22.72       18.51      5.95 o 
   5   0   6      463.34      474.95     18.78 o 
   6   0   6       46.34       55.85     10.43 o 
   7   0   6       10.63      -10.67      8.20 o 
   8   0   6       17.09        6.58     10.50 o 
   9   0   6       12.19       20.28     21.75 o 
  10   0   6        7.22       28.02     25.07 o 
 -11   1   6        4.38        6.25     11.66 o 
 -10   1   6       64.68       70.73     12.70 o 
  -9   1   6      310.44      310.91     17.67 o 
  -8   1   6        7.81       -9.53     12.88 o 
  -7   1   6        0.84       -1.86      6.87 o 
  -6   1   6       77.14       78.66      7.31 o 
  -5   1   6      446.22      466.45     12.49 o 
  -4   1   6        0.29       -5.10      4.17 o 
  -3   1   6      429.97      386.59     10.01 o 
  -2   1   6       14.59       12.81      4.51 o 
  -1   1   6     1724.83     1625.95     21.58 o 
   0   1   6      162.72      165.03      5.72 o 
   1   1   6     4153.77     4112.54     41.02 o 
   2   1   6       40.92       43.35      3.52 o 
   3   1   6     1570.64     1621.87     19.68 o 
   4   1   6      764.89      751.17     12.38 o 
   5   1   6       53.58       59.68      9.90 o 
   6   1   6      123.61      114.65      8.86 o 
   7   1   6       57.16       56.12      7.72 o 
   8   1   6        8.18        5.65      8.73 o 
   9   1   6        1.63        5.92      9.70 o 
  10   1   6        1.56      -21.52     14.34 o 
 -11   2   6        1.37       -2.16     11.79 o 
 -10   2   6        6.60      -12.32     22.66 o 
  -9   2   6       22.66       38.13     10.23 o 
  -8   2   6       44.70       41.42     10.06 o 
  -7   2   6        3.04       15.54      7.48 o 
  -6   2   6        0.24        0.85      6.38 o 
  -5   2   6        7.76       -2.64      5.43 o 
  -4   2   6      228.21      218.18     12.26 o 
  -3   2   6       41.39       34.05      5.26 o 
  -2   2   6      265.95      277.60      8.37 o 
  -1   2   6     1276.16     1244.88     16.79 o 
   0   2   6       50.85       53.32      3.85 o 
   1   2   6      708.52      645.40     12.56 o 
   2   2   6      358.59      385.93      9.56 o 
   3   2   6      145.49      147.48      5.42 o 
   4   2   6       19.64       15.18      4.31 o 
   5   2   6       14.26        5.47      5.00 o 
   6   2   6      206.93      167.13     13.79 o 
   7   2   6      196.67      191.92     14.12 o 
   8   2   6        2.78        4.11      9.30 o 
   9   2   6        0.14      -12.81      8.54 o 
  10   2   6        0.88      -18.16     12.88 o 
 -10   3   6       90.16       84.36     15.56 o 
  -9   3   6       12.20       -4.69     11.20 o 
  -8   3   6       11.20       10.55      9.09 o 
  -7   3   6       32.87       29.85      8.26 o 
  -6   3   6       39.37       27.46      7.90 o 
  -5   3   6       16.33       22.36      6.47 o 
  -4   3   6        0.72       -1.86      5.19 o 
  -3   3   6     3848.22     3645.58     40.61 o 
  -2   3   6      336.70      328.12     12.31 o 
  -1   3   6       39.52       53.02      5.43 o 
   0   3   6     5771.91     5832.75     56.97 o 
   1   3   6      219.67      223.30      7.57 o 
   2   3   6      413.30      392.94     10.02 o 
   3   3   6      372.46      373.05     10.13 o 
   4   3   6      198.96      182.92      9.77 o 
   5   3   6       99.35      113.67      9.47 o 
   6   3   6      160.67      203.13     14.10 o 
   7   3   6       16.67        9.64      8.84 o 
   8   3   6      145.34      143.24     14.20 o 
   9   3   6       50.81       37.71     11.92 o 
  10   3   6       15.59      -10.11     11.61 o 
 -10   4   6        9.60       21.80     12.19 o 
  -9   4   6        9.45        1.28      9.62 o 
  -8   4   6       14.42        6.78     14.22 o 
  -7   4   6        4.09        1.63      7.21 o 
  -6   4   6       87.43       78.11      9.40 o 
  -5   4   6        0.06       -1.17      6.67 o 
  -4   4   6       15.73       13.06      6.24 o 
  -3   4   6       53.36       55.15      6.36 o 
  -2   4   6      439.04      438.20     10.84 o 
  -1   4   6      593.19      624.65     11.16 o 
   0   4   6        0.53        2.09      2.57 o 
   1   4   6       19.76       17.79      4.14 o 
   2   4   6       79.26       77.83      6.07 o 
   3   4   6        6.50        6.09      4.94 o 
   4   4   6        2.44       10.70      6.35 o 
   5   4   6       29.30       35.29      7.90 o 
   6   4   6      447.97      447.23     18.67 o 
   7   4   6       57.11       39.87     15.39 o 
   8   4   6       13.18       -4.23     15.78 o 
   9   4   6        6.89      -14.94     11.78 o 
  10   4   6       24.43        2.14     14.58 o 
 -10   5   6        0.83      -26.69     18.82 o 
  -9   5   6        0.95       -9.18     10.85 o 
  -8   5   6       35.59       29.07     12.61 o 
  -7   5   6        5.18       12.71      8.68 o 
  -6   5   6       21.72       22.18      8.10 o 
  -5   5   6        0.52        2.25     10.59 o 
  -4   5   6       27.31       31.44      7.28 o 
  -3   5   6      195.15      205.85     15.58 o 
  -2   5   6        1.72       -6.66      5.18 o 
  -1   5   6       11.36        8.91      5.13 o 
   0   5   6        6.22        8.21      6.51 o 
   1   5   6       87.42      107.34      8.63 o 
   2   5   6       51.34       45.89      7.47 o 
   3   5   6        2.23       -0.19      6.44 o 
   4   5   6      105.76      123.72     14.21 o 
   5   5   6      340.56      327.49     16.76 o 
   6   5   6       80.07       88.78     12.50 o 
   7   5   6       74.45       78.29     14.26 o 
   8   5   6        7.98       11.52     11.85 o 
   9   5   6       16.92       -1.90     12.39 o 
  -9   6   6        8.09       -3.10     25.67 o 
  -8   6   6        7.53        9.52      8.83 o 
  -7   6   6       64.73       69.46     16.98 o 
  -6   6   6        0.51       -0.51      7.53 o 
  -5   6   6        0.50       -3.79      7.06 o 
  -4   6   6       30.03       24.68      7.29 o 
  -3   6   6     1015.62      941.26     20.29 o 
  -2   6   6       75.32       80.40      8.75 o 
  -1   6   6      211.61      236.03     12.85 o 
   0   6   6        4.49        8.29      7.25 o 
   1   6   6       83.28       76.53     11.61 o 
   2   6   6      102.67      109.50      9.60 o 
   3   6   6       80.95       74.61      9.19 o 
   4   6   6        0.06        1.39      8.07 o 
   5   6   6      130.97      134.03     12.94 o 
   6   6   6      325.40      339.09     18.53 o 
   7   6   6        9.48        2.34     11.60 o 
   8   6   6        3.26      -15.93     11.25 o 
   9   6   6        0.32      -17.59     11.73 o 
  -8   7   6       12.21       16.53     12.81 o 
  -7   7   6      164.51      191.73     14.72 o 
  -6   7   6        6.13       -3.99      8.37 o 
  -5   7   6       20.55       20.64      8.57 o 
  -4   7   6        0.25       -4.07      6.88 o 
  -3   7   6      225.00      215.86     11.81 o 
  -2   7   6       60.79       66.35     10.46 o 
  -1   7   6      159.52      142.23     11.36 o 
   0   7   6      124.20      122.76     15.54 o 
   1   7   6       13.94       23.14      7.62 o 
   2   7   6        2.71       -2.03      6.70 o 
   3   7   6        4.35       10.95      8.30 o 
   4   7   6      323.60      332.12     17.80 o 
   5   7   6       11.69       -6.38     12.54 o 
   6   7   6      115.33      150.13     28.23 o 
   7   7   6       14.51       10.46     12.54 o 
   8   7   6        3.90       -6.35     12.91 o 
  -8   8   6        0.47      -17.79     11.86 o 
  -7   8   6       19.47        7.48     16.04 o 
  -6   8   6        0.24        9.39      9.72 o 
  -5   8   6        0.39        3.81      9.03 o 
  -4   8   6        4.44      -16.47     11.96 o 
  -3   8   6       37.32       33.32     11.00 o 
  -2   8   6      199.57      194.80     15.57 o 
  -1   8   6        7.35        0.21      9.16 o 
   0   8   6       41.53       34.77     10.70 o 
   1   8   6      106.42      101.34     12.70 o 
   2   8   6        0.16       -1.62      9.11 o 
   3   8   6       11.71       21.52     12.18 o 
   4   8   6       16.32       32.59     14.75 o 
   5   8   6       82.61       77.73     15.69 o 
   6   8   6        2.51       -1.77     12.05 o 
   7   8   6        0.00      -21.02     14.01 o 
  -6   9   6        0.99       18.80     22.49 o 
  -5   9   6       19.02        8.48     21.38 o 
  -4   9   6       33.03       20.18     13.80 o 
  -3   9   6       46.24       28.80     20.60 o 
  -2   9   6        4.32       -2.60      9.72 o 
  -1   9   6       15.68       20.33     10.65 o 
   0   9   6       10.06       26.83     10.84 o 
   1   9   6       11.15       10.45     10.42 o 
   2   9   6        8.10       10.19      9.41 o 
   3   9   6       41.74       36.48     28.76 o 
   4   9   6       10.29       20.76     14.98 o 
   5   9   6        9.34       18.63     14.07 o 
   6   9   6        0.15        2.35     14.12 o 
  -5  10   6        3.58       23.97     24.33 o 
  -4  10   6       10.28       50.88     25.07 o 
  -3  10   6       21.71        6.69     11.55 o 
  -2  10   6        0.17        0.08     10.25 o 
  -1  10   6        9.17       14.09     11.55 o 
   0  10   6       18.89       29.38     11.47 o 
   1  10   6       12.58       11.42     10.05 o 
   2  10   6        1.20       17.02     14.08 o 
   3  10   6       51.52       78.37     34.11 o 
   4  10   6        0.02        3.06     15.43 o 
  -2  11   6        0.32       29.51     15.66 o 
  -1  11   6        0.56        5.61     20.23 o 
   0  11   6       26.70       13.17     12.13 o 
   1  11   6        0.02       -6.98     10.34 o 
   2  11   6        0.08      -20.35     19.54 o 
 -11   1   7       28.68       23.64     14.69 o 
 -10   1   7        0.60      -14.75      9.83 o 
  -9   1   7      122.19      134.34     13.76 o 
  -8   1   7       19.04       26.61     10.34 o 
  -7   1   7       18.56       19.59      7.71 o 
  -6   1   7       24.96       23.41      6.97 o 
  -5   1   7     1215.58     1176.27     21.51 o 
  -4   1   7     1141.35     1114.74     18.50 o 
  -3   1   7       73.02       67.10      5.93 o 
  -2   1   7        1.46        0.98      4.66 o 
  -1   1   7       66.85       67.75      5.08 o 
   0   1   7      655.99      665.57     11.19 o 
   1   1   7      421.10      426.51      8.60 o 
   2   1   7      277.54      274.09      9.94 o 
   3   1   7      537.42      572.52     10.86 o 
   4   1   7      445.27      501.45     10.52 o 
   5   1   7       16.17       15.88      5.76 o 
   6   1   7      122.56      131.29      9.44 o 
   7   1   7       26.90       18.30     10.90 o 
   8   1   7        0.02        6.57      9.92 o 
   9   1   7        3.18       -7.34      8.69 o 
  10   1   7        0.19      -17.34     16.03 o 
 -11   2   7        1.19        5.68     11.86 o 
 -10   2   7        2.47       -9.62     10.48 o 
  -9   2   7       22.05        0.13     10.03 o 
  -8   2   7        0.72       -9.14      8.00 o 
  -7   2   7       32.31       33.64      8.01 o 
  -6   2   7      117.94      125.23      9.22 o 
  -5   2   7      126.11      123.92      8.67 o 
  -4   2   7       24.90       19.52      7.17 o 
  -3   2   7      883.23      866.97     15.68 o 
  -2   2   7       27.04       26.68      4.69 o 
  -1   2   7     1233.45     1266.38     20.45 o 
   0   2   7        0.13       -4.43      2.95 o 
   1   2   7      224.60      232.27      8.24 o 
   2   2   7     1075.65     1067.83     17.55 o 
   3   2   7       44.01       52.04      4.20 o 
   4   2   7       75.11       78.43      7.72 o 
   5   2   7       15.80        1.08      6.21 o 
   6   2   7       20.16       32.76      8.93 o 
   7   2   7       38.95       37.15      9.71 o 
   8   2   7      114.35      126.56     13.32 o 
   9   2   7        4.00        0.53     11.87 o 
  10   2   7        0.00       -6.40     10.35 o 
 -10   3   7       21.66       12.63     13.36 o 
  -9   3   7        5.94       -3.43     13.07 o 
  -8   3   7        3.64        8.70      9.06 o 
  -7   3   7       31.43       46.15      8.56 o 
  -6   3   7       19.13        7.15      6.82 o 
  -5   3   7      308.67      349.72     12.33 o 
  -4   3   7        1.99       -3.01      5.37 o 
  -3   3   7      444.99      423.27     11.60 o 
  -2   3   7      467.34      411.85     14.62 o 
  -1   3   7        0.50       -0.81      3.53 o 
   0   3   7      791.13      847.64     17.40 o 
   1   3   7        0.05       -3.48      4.37 o 
   2   3   7        0.82       -4.43      3.94 o 
   3   3   7      134.09      159.33     10.08 o 
   4   3   7      258.53      259.05     11.57 o 
   5   3   7       29.34       34.61      7.81 o 
   6   3   7     1248.76     1167.21     29.31 o 
   7   3   7       12.36        7.25      8.76 o 
   8   3   7        6.90       16.35      9.50 o 
   9   3   7        3.60       18.06     10.69 o 
  10   3   7       20.58       32.52     13.02 o 
 -10   4   7        2.96        2.21     10.77 o 
  -9   4   7        7.65       -4.16      9.71 o 
  -8   4   7       37.44       29.27      8.97 o 
  -7   4   7       50.43       50.86      9.02 o 
  -6   4   7       10.59        8.99      7.12 o 
  -5   4   7       34.37       32.84     10.83 o 
  -4   4   7      121.39      103.54      8.31 o 
  -3   4   7      111.61      125.26      9.11 o 
  -2   4   7     4606.08     4477.05     48.07 o 
  -1   4   7      358.42      362.64      9.08 o 
   0   4   7      125.64      155.09      5.81 o 
   1   4   7      276.28      291.29      9.33 o 
   2   4   7       77.88       83.72      6.57 o 
   3   4   7      195.04      196.39      9.07 o 
   4   4   7      391.58      365.77     14.10 o 
   5   4   7      125.18      145.86     10.86 o 
   6   4   7      387.33      378.08     28.54 o 
   7   4   7       73.77       77.93     11.60 o 
   8   4   7        0.42       -0.15      9.27 o 
   9   4   7        5.79        7.88     11.70 o 
 -10   5   7       73.95       92.77     17.01 o 
  -9   5   7        0.01      -15.22     12.19 o 
  -8   5   7       36.88       25.29     15.22 o 
  -7   5   7        0.34       -3.17      7.88 o 
  -6   5   7       17.79       15.42      8.16 o 
  -5   5   7        7.12        0.94      7.03 o 
  -4   5   7     1338.05     1228.14     30.90 o 
  -3   5   7       58.05       58.29     10.62 o 
  -2   5   7       86.28       91.75      7.92 o 
  -1   5   7      188.66      185.34      8.99 o 
   0   5   7      167.94      173.53     13.41 o 
   1   5   7       21.52       26.74     11.76 o 
   2   5   7      463.23      418.05     14.65 o 
   3   5   7      190.05      189.83     11.26 o 
   4   5   7        6.89       -1.65      7.84 o 
   5   5   7      158.28      165.46     13.30 o 
   6   5   7       82.09       90.33     11.45 o 
   7   5   7        2.08        5.96     10.88 o 
   8   5   7        2.66       -7.68     13.83 o 
   9   5   7       46.18       35.47     14.31 o 
  -9   6   7        1.43       -9.40     15.60 o 
  -8   6   7        5.82        2.10      9.00 o 
  -7   6   7        8.76       -2.19      8.35 o 
  -6   6   7        0.73       10.96      8.63 o 
  -5   6   7       63.49       66.84      9.07 o 
  -4   6   7       19.53       13.68      9.77 o 
  -3   6   7       64.69       65.06      8.44 o 
  -2   6   7      157.23      138.16     12.15 o 
  -1   6   7        6.67       12.36      8.55 o 
   0   6   7      339.48      314.36     14.11 o 
   1   6   7       90.89       83.58     13.38 o 
   2   6   7        3.39       10.51      8.14 o 
   3   6   7       88.74      101.26     11.36 o 
   4   6   7      698.87      646.66     22.75 o 
   5   6   7      275.72      284.74     25.92 o 
   6   6   7        3.56       14.38     11.30 o 
   7   6   7       12.78       23.24     12.22 o 
   8   6   7        5.97       15.06     13.49 o 
  -8   7   7        4.69       13.02     12.95 o 
  -7   7   7       12.18       14.59     12.35 o 
  -6   7   7        4.07        8.66      8.57 o 
  -5   7   7        0.02        6.89      8.29 o 
  -4   7   7       39.12       27.23      8.00 o 
  -3   7   7      195.60      173.35     13.17 o 
  -2   7   7      243.38      232.54     14.44 o 
  -1   7   7      240.45      230.89     13.80 o 
   0   7   7       73.54       56.80      9.26 o 
   1   7   7      123.91      106.04     10.27 o 
   2   7   7        6.31        5.10      9.69 o 
   3   7   7       77.01       70.03     11.31 o 
   4   7   7       55.67       67.24     11.29 o 
   5   7   7        0.50      -11.77      8.47 o 
   6   7   7        5.51       -0.91     12.65 o 
   7   7   7        5.02       17.08     24.33 o 
   8   7   7        6.02        5.21     13.27 o 
  -7   8   7        0.43      -12.34      9.56 o 
  -6   8   7       16.61        9.48     12.28 o 
  -5   8   7        0.28       -0.31     12.81 o 
  -4   8   7       20.95        3.27     10.56 o 
  -3   8   7        0.66       -7.83     11.14 o 
  -2   8   7      114.29       77.65     12.66 o 
  -1   8   7        5.94       -1.40      9.41 o 
   0   8   7        6.52       -0.87      9.05 o 
   1   8   7      114.32       99.25     13.05 o 
   2   8   7        1.15        6.43      9.86 o 
   3   8   7        0.57        5.34     12.77 o 
   4   8   7       33.02       25.64     18.07 o 
   5   8   7       30.79       24.64     13.95 o 
   6   8   7        3.49      -15.91     12.12 o 
   7   8   7        2.46       36.13     20.28 o 
  -6   9   7        3.95      -24.33     19.17 o 
  -5   9   7       13.23       -7.19     12.77 o 
  -4   9   7       30.16       19.45     12.02 o 
  -3   9   7        2.62      -14.92      9.95 o 
  -2   9   7        8.80        1.27     10.07 o 
  -1   9   7        1.08        7.11     10.73 o 
   0   9   7        0.04       10.75     11.14 o 
   1   9   7        0.54       -3.74     10.08 o 
   2   9   7       28.20       23.02     11.01 o 
   3   9   7       12.30       23.57     14.79 o 
   4   9   7        5.07      -16.82     11.21 o 
   5   9   7        2.74       -4.01     13.82 o 
   6   9   7        0.02        9.18     14.73 o 
  -5  10   7        0.18       -3.32     23.23 o 
  -4  10   7        5.22       13.64     23.23 o 
  -3  10   7        0.11       -2.51     11.65 o 
  -2  10   7        0.54        6.71     11.87 o 
  -1  10   7        1.65      -16.11     10.74 o 
   0  10   7       41.96       34.99     12.59 o 
   1  10   7       19.43       15.54     11.07 o 
   2  10   7       27.31       48.75     16.85 o 
   3  10   7        3.94       -9.65     13.55 o 
   4  10   7        2.81      -11.13     32.26 o 
  -2  11   7        0.09        0.90     11.53 o 
  -1  11   7        0.16        5.70     11.44 o 
   0  11   7        9.03       30.11     12.36 o 
   1  11   7        0.00       -1.36     11.41 o 
 -11   0   8       30.42       17.21     18.98 o 
 -10   0   8        5.66        2.77     14.65 o 
  -9   0   8       28.75       24.83     14.77 o 
  -8   0   8       55.49       38.65     23.97 o 
  -7   0   8        4.14      -15.84     14.60 o 
  -6   0   8        2.64       16.70      9.79 o 
  -5   0   8     1270.81     1286.85     30.92 o 
  -4   0   8      169.57      190.49     13.19 o 
  -3   0   8       17.90       18.56      9.85 o 
  -2   0   8     1085.28     1176.22     25.48 o 
  -1   0   8      640.15      614.79     16.86 o 
   0   0   8      174.28      173.44      9.77 o 
   1   0   8      124.83      130.95      8.21 o 
   2   0   8      171.42      172.92      9.16 o 
   3   0   8       46.02       45.26      6.98 o 
   4   0   8        0.00        7.76      6.72 o 
   5   0   8        5.80       10.52     17.51 o 
   6   0   8      200.99      203.93     15.62 o 
   7   0   8      390.88      292.75     32.45 o 
   8   0   8        4.00      -17.33     15.85 o 
   9   0   8      104.12       64.52     25.44 o 
  10   0   8       53.64       41.66     27.65 o 
 -11   1   8       15.11        7.16     16.07 o 
 -10   1   8        7.04       -3.64     13.96 o 
  -9   1   8       85.24       92.64     13.02 o 
  -8   1   8       36.58       49.26     10.23 o 
  -7   1   8      157.27      147.55     10.99 o 
  -6   1   8      125.17      125.80      9.42 o 
  -5   1   8        0.95        3.60      5.99 o 
  -4   1   8       30.38       38.64      6.28 o 
  -3   1   8       37.30       38.71      5.70 o 
  -2   1   8      158.23      138.85      7.21 o 
  -1   1   8       12.30       16.80      5.39 o 
   0   1   8      219.34      228.29      7.35 o 
   1   1   8        2.05        5.15      3.68 o 
   2   1   8      102.45      116.45      5.49 o 
   3   1   8        8.22        4.94      3.78 o 
   4   1   8      364.31      373.31      9.74 o 
   5   1   8       52.07       49.60      7.02 o 
   6   1   8      118.02      120.02     11.26 o 
   7   1   8       13.63       18.67     15.44 o 
   8   1   8       77.43       93.07     16.03 o 
   9   1   8       18.60       44.38     16.59 o 
  10   1   8       27.73       43.27     19.05 o 
 -10   2   8        7.67      -11.83      9.10 o 
  -9   2   8        9.29       -6.95     20.33 o 
  -8   2   8        3.54       -5.11     11.55 o 
  -7   2   8       11.58       17.37      7.51 o 
  -6   2   8       19.55       32.74      7.89 o 
  -5   2   8       53.79       42.93      7.44 o 
  -4   2   8       68.05       60.82      7.12 o 
  -3   2   8      222.51      220.90     10.13 o 
  -2   2   8     1176.94     1209.44     18.53 o 
  -1   2   8      803.33      763.79     13.49 o 
   0   2   8      174.07      171.71      6.52 o 
   1   2   8        7.79        0.50      3.15 o 
   2   2   8      261.75      237.72      8.71 o 
   3   2   8       16.66        9.65      5.04 o 
   4   2   8      247.47      238.13     11.06 o 
   5   2   8       33.37       40.14      9.08 o 
   6   2   8      727.85      690.70     22.21 o 
   7   2   8        3.99       15.73      8.54 o 
   8   2   8       15.37       30.45     10.40 o 
   9   2   8        4.50       -5.98     12.19 o 
  10   2   8       23.27       23.16     17.86 o 
 -10   3   8       11.03       -4.04     10.76 o 
  -9   3   8        5.43        3.66     13.57 o 
  -8   3   8        4.24        1.94      9.69 o 
  -7   3   8       86.25       83.66     12.69 o 
  -6   3   8       89.85      109.28      9.28 o 
  -5   3   8      158.06      147.67      9.76 o 
  -4   3   8      378.94      393.38     12.86 o 
  -3   3   8       77.05       77.72      7.12 o 
  -2   3   8     3284.57     3177.84     36.87 o 
  -1   3   8      404.90      400.20      9.97 o 
   0   3   8       29.47       29.32      4.01 o 
   1   3   8      138.75      145.27      7.41 o 
   2   3   8      174.92      148.36     10.45 o 
   3   3   8      175.54      166.91      8.38 o 
   4   3   8      944.54      876.69     22.14 o 
   5   3   8      395.95      382.31     16.98 o 
   6   3   8      150.95      132.78     12.53 o 
   7   3   8      252.57      249.52     15.78 o 
   8   3   8       63.69       62.24     13.92 o 
   9   3   8        2.01        6.46     10.85 o 
 -10   4   8       57.64       43.33     17.24 o 
  -9   4   8        5.65      -17.26     14.66 o 
  -8   4   8       98.07       89.64     11.20 o 
  -7   4   8       45.63       35.12      9.24 o 
  -6   4   8      109.02       85.12      9.73 o 
  -5   4   8        5.15       21.31      7.93 o 
  -4   4   8      448.88      440.75     13.44 o 
  -3   4   8      157.08      165.38      9.16 o 
  -2   4   8     1991.32     1827.11     25.00 o 
  -1   4   8       85.52      104.13      9.94 o 
   0   4   8        5.10       -4.65      4.95 o 
   1   4   8        0.54       -6.79      4.53 o 
   2   4   8      101.05      109.56     10.18 o 
   3   4   8        2.82       -3.52      5.14 o 
   4   4   8      382.12      347.85     15.01 o 
   5   4   8      243.89      224.53     12.58 o 
   6   4   8      161.99      154.12     14.69 o 
   7   4   8        8.56       21.01      9.44 o 
   8   4   8       19.74       14.89     11.96 o 
   9   4   8        7.56        2.65     10.69 o 
  -9   5   8       14.57       10.65     11.88 o 
  -8   5   8        7.63       18.56      9.70 o 
  -7   5   8       13.95       32.06      9.58 o 
  -6   5   8        0.38        6.79      7.67 o 
  -5   5   8      172.53      164.96     11.17 o 
  -4   5   8       44.63       39.46      8.74 o 
  -3   5   8       12.54       12.28      6.85 o 
  -2   5   8        8.90       17.10      6.97 o 
  -1   5   8       93.19       88.51     10.10 o 
   0   5   8        0.00       -0.70      6.91 o 
   1   5   8        2.88        6.15      8.13 o 
   2   5   8       93.73       78.73     10.43 o 
   3   5   8        8.66        2.60      7.00 o 
   4   5   8      213.46      249.79     16.99 o 
   5   5   8      399.87      421.89     19.51 o 
   6   5   8       43.51       21.68     11.84 o 
   7   5   8       43.30       34.90     13.07 o 
   8   5   8       17.57       -5.73     10.98 o 
   9   5   8        1.40      -19.90     21.75 o 
  -9   6   8       11.87       10.07     12.85 o 
  -8   6   8        0.20      -12.09     13.57 o 
  -7   6   8       15.57        3.09      8.94 o 
  -6   6   8       67.30       78.06     11.06 o 
  -5   6   8        0.01       -0.91      7.13 o 
  -4   6   8      113.29      108.60      9.86 o 
  -3   6   8      127.50      135.06      9.85 o 
  -2   6   8        7.95       12.53      9.21 o 
  -1   6   8       31.08       31.41      9.00 o 
   0   6   8       28.78       19.27      8.47 o 
   1   6   8       35.80       41.24      8.77 o 
   2   6   8       47.28       51.57      8.72 o 
   3   6   8       65.09       60.29     10.39 o 
   4   6   8       27.41       41.84     10.20 o 
   5   6   8       48.23       49.12     10.56 o 
   6   6   8        0.02       -4.69     16.66 o 
   7   6   8        2.49       15.71     12.22 o 
   8   6   8        0.01       10.04     23.60 o 
  -8   7   8        6.23        6.19     10.51 o 
  -7   7   8       39.65       50.44     11.21 o 
  -6   7   8        0.66       -6.45     12.88 o 
  -5   7   8        1.47        0.17      7.76 o 
  -4   7   8        1.55        2.07      9.04 o 
  -3   7   8       18.44       41.41     10.23 o 
  -2   7   8      309.90      309.19     16.12 o 
  -1   7   8      121.17      108.44     11.34 o 
   0   7   8       17.03       10.33      8.19 o 
   1   7   8      640.67      582.78     18.66 o 
   2   7   8        0.23        0.63      6.89 o 
   3   7   8        4.04       -3.87      8.45 o 
   4   7   8       87.90       70.59     11.31 o 
   5   7   8        1.94        4.36      9.36 o 
   6   7   8        5.90      -10.64      9.62 o 
   7   7   8        1.46       -3.28     12.22 o 
  -7   8   8        6.22       -1.41     16.70 o 
  -6   8   8        1.02        0.00     18.25 o 
  -5   8   8        4.46       -0.16     12.89 o 
  -4   8   8        6.25       22.41     11.84 o 
  -3   8   8        2.58        4.59     10.68 o 
  -2   8   8        0.34       -6.30      9.66 o 
  -1   8   8        3.97        4.29      9.74 o 
   0   8   8       63.83       41.44     11.49 o 
   1   8   8       35.12       14.25     10.35 o 
   2   8   8        6.99        1.88      9.30 o 
   3   8   8       12.46       10.37     20.28 o 
   4   8   8       35.57       69.94     31.16 o 
   5   8   8       52.01       35.90     15.09 o 
   6   8   8        0.29      -11.57     11.96 o 
   7   8   8        6.34       29.13     19.54 o 
  -6   9   8        0.34       11.47     22.49 o 
  -5   9   8        3.04       -0.14     13.44 o 
  -4   9   8        6.08        0.01     11.45 o 
  -3   9   8        1.90      -14.98     10.03 o 
  -2   9   8        8.57        6.20     10.49 o 
  -1   9   8        0.51      -14.39      9.59 o 
   0   9   8       71.00       85.40     13.77 o 
   1   9   8        1.56       -7.63     10.19 o 
   2   9   8        5.69       20.55     14.38 o 
   3   9   8        6.70       -5.93     13.53 o 
   4   9   8        0.00      -14.29     12.28 o 
   5   9   8        0.67      -10.17     18.07 o 
  -4  10   8        2.61       -5.27     14.01 o 
  -3  10   8        2.68      -19.53     13.02 o 
  -2  10   8        0.74      -15.83     10.56 o 
  -1  10   8        2.26        7.62     10.98 o 
   0  10   8       29.46       17.91     12.38 o 
   1  10   8       17.98        5.82     11.76 o 
   2  10   8        5.99       12.17     15.05 o 
   3  10   8        2.21       11.42     15.73 o 
   4  10   8       14.98       -6.17     15.01 o 
 -10   1   9        1.50       -7.62     10.23 o 
  -9   1   9       34.23       14.13     10.31 o 
  -8   1   9        0.05       -7.22      8.62 o 
  -7   1   9        5.17       -0.05      6.89 o 
  -6   1   9       82.51       78.80      8.66 o 
  -5   1   9      223.85      224.79     11.02 o 
  -4   1   9        9.12       10.30      6.12 o 
  -3   1   9      211.67      215.81     13.20 o 
  -2   1   9      263.66      262.11      9.24 o 
  -1   1   9     1908.96     1941.78     25.10 o 
   0   1   9      280.67      270.93      8.30 o 
   1   1   9       18.15       16.16      4.07 o 
   2   1   9      481.24      465.84      9.99 o 
   3   1   9       63.60       57.90      6.84 o 
   4   1   9       70.50       76.93      8.11 o 
   5   1   9      120.03       98.71     10.36 o 
   6   1   9        1.86      -10.37      6.91 o 
   7   1   9      316.71      275.59     15.93 o 
   8   1   9        1.25      -10.80     12.37 o 
   9   1   9        0.47        2.58     15.12 o 
  10   1   9        4.87       19.27     18.24 o 
 -10   2   9       39.99       18.90     12.35 o 
  -9   2   9       92.95       93.56     24.53 o 
  -8   2   9       14.37        8.41      9.63 o 
  -7   2   9       17.14       13.31      7.87 o 
  -6   2   9      133.28      137.37     11.73 o 
  -5   2   9        0.67        1.29      6.40 o 
  -4   2   9       18.91       24.14      6.95 o 
  -3   2   9      144.55      151.28      8.67 o 
  -2   2   9       38.82       42.30      5.61 o 
  -1   2   9       76.78       79.80      5.95 o 
   0   2   9      115.85      116.43      5.93 o 
   1   2   9      285.88      291.70      7.89 o 
   2   2   9      813.79      788.02     16.09 o 
   3   2   9      145.64      134.95      8.18 o 
   4   2   9      166.88      157.40     10.04 o 
   5   2   9        0.03       -7.43      8.33 o 
   6   2   9       10.52       11.68      8.12 o 
   7   2   9      184.44      182.94     14.37 o 
   8   2   9       43.79       51.38     11.12 o 
   9   2   9        9.81        8.48     15.51 o 
 -10   3   9      100.32      107.74     17.21 o 
  -9   3   9       20.80       25.07     11.43 o 
  -8   3   9        6.61        4.13      8.24 o 
  -7   3   9        3.26        3.82      7.75 o 
  -6   3   9        1.13       -3.00      6.61 o 
  -5   3   9       29.20       27.90      7.44 o 
  -4   3   9        1.15        7.32      6.37 o 
  -3   3   9       71.63       69.61      7.31 o 
  -2   3   9      415.74      423.90     11.73 o 
  -1   3   9        4.10       -1.48      4.33 o 
   0   3   9      543.77      600.01     11.56 o 
   1   3   9        7.76        1.89      6.30 o 
   2   3   9      281.47      250.36      9.84 o 
   3   3   9      284.76      275.38     11.81 o 
   4   3   9        0.05       -5.58     10.61 o 
   5   3   9      106.08      118.88     12.29 o 
   6   3   9       17.82       13.51      8.51 o 
   7   3   9       33.04       20.91      9.34 o 
   8   3   9        6.37        3.54      9.24 o 
   9   3   9        6.00       -5.63     10.60 o 
 -10   4   9       13.37       15.94     13.66 o 
  -9   4   9        0.17      -10.13     11.21 o 
  -8   4   9       71.79       51.31     11.13 o 
  -7   4   9       22.82       21.25      8.46 o 
  -6   4   9        0.84        8.75      7.17 o 
  -5   4   9      182.07      183.92     12.71 o 
  -4   4   9     1054.00      998.25     20.03 o 
  -3   4   9       43.29       42.99      7.76 o 
  -2   4   9       10.74        9.75      6.32 o 
  -1   4   9       79.05       81.75     14.00 o 
   0   4   9       83.04       75.57      9.15 o 
   1   4   9      140.73      139.34     10.39 o 
   2   4   9      179.72      173.21     10.86 o 
   3   4   9       30.03       28.33      6.38 o 
   4   4   9      296.87      276.26     15.20 o 
   5   4   9      844.42      771.81     26.82 o 
   6   4   9      166.31      175.65     13.87 o 
   7   4   9        0.61        4.80      9.00 o 
   8   4   9        8.64       18.94     12.05 o 
   9   4   9        3.83       -6.60     14.01 o 
  -9   5   9       13.59       27.26     13.61 o 
  -8   5   9       18.00       23.06     11.81 o 
  -7   5   9       21.04        7.50      8.17 o 
  -6   5   9        0.16        8.88     11.81 o 
  -5   5   9       50.79       48.91      8.94 o 
  -4   5   9      704.27      623.25     22.10 o 
  -3   5   9      668.34      663.33     17.56 o 
  -2   5   9       54.01       64.94     18.89 o 
  -1   5   9      320.55      354.05     17.30 o 
   0   5   9        0.02      -11.39      7.59 o 
   1   5   9       74.29       86.66      9.47 o 
   2   5   9       23.60       12.86      7.74 o 
   3   5   9      479.82      477.23     24.19 o 
   4   5   9      936.80      901.51     26.59 o 
   5   5   9      158.97      147.04     21.92 o 
   6   5   9       13.02       28.75     12.18 o 
   7   5   9       14.31       16.94     12.22 o 
   8   5   9        7.46        0.15     14.93 o 
  -9   6   9        0.44       -9.39     11.68 o 
  -8   6   9       26.58       23.53     10.78 o 
  -7   6   9       11.85        3.03      9.30 o 
  -6   6   9        0.28       -1.51      8.07 o 
  -5   6   9        0.33        0.35      7.47 o 
  -4   6   9       70.20       70.84      8.96 o 
  -3   6   9      520.97      548.39     22.62 o 
  -2   6   9        0.04       -5.78      9.40 o 
  -1   6   9      179.32      192.77     13.65 o 
   0   6   9       52.18       33.84      9.34 o 
   1   6   9      167.48      183.50     12.49 o 
   2   6   9      174.23      175.96     12.26 o 
   3   6   9       77.46       77.06     11.32 o 
   4   6   9       11.94        1.32      8.91 o 
   5   6   9       47.10       41.47     11.95 o 
   6   6   9       32.05       30.86     10.79 o 
   7   6   9        0.03       10.88     11.72 o 
   8   6   9       19.71       29.45     14.44 o 
  -8   7   9        9.29       11.88     11.84 o 
  -7   7   9        4.30        5.20      9.90 o 
  -6   7   9       13.89        7.49      9.15 o 
  -5   7   9        3.94       14.90     10.07 o 
  -4   7   9       22.22       -3.04     15.99 o 
  -3   7   9       59.77       52.90     11.06 o 
  -2   7   9       24.56       22.43      9.22 o 
  -1   7   9       30.50       17.02     16.28 o 
   0   7   9       17.22       11.51      8.55 o 
   1   7   9        1.86       -2.21      9.15 o 
   2   7   9      155.61      171.70     12.56 o 
   3   7   9        3.01       -4.96      9.10 o 
   4   7   9       28.76       14.82      9.61 o 
   5   7   9       41.66       41.29     13.12 o 
   6   7   9       15.85       43.89     27.90 o 
   7   7   9        0.66        9.17     13.49 o 
  -7   8   9       24.70       17.94     14.98 o 
  -6   8   9        0.91       -7.34     35.03 o 
  -5   8   9        3.14       -1.20     12.77 o 
  -4   8   9        8.51       -7.52     12.72 o 
  -3   8   9       15.30        7.60     11.47 o 
  -2   8   9       36.61       24.82     11.23 o 
  -1   8   9        1.48      -16.49     10.99 o 
   0   8   9        3.84       -8.00      9.70 o 
   1   8   9       51.27       54.14     11.90 o 
   2   8   9      103.88      110.97     13.70 o 
   3   8   9       15.22        9.41     13.86 o 
   4   8   9       50.23       41.47     14.71 o 
   5   8   9        0.18        5.27     13.00 o 
   6   8   9        9.94       -2.26     24.70 o 
  -6   9   9        2.25        1.14     30.42 o 
  -5   9   9       15.90       -1.87     25.07 o 
  -4   9   9       11.38       -0.67     12.57 o 
  -3   9   9        3.34       -8.49     10.52 o 
  -2   9   9        4.38        4.12     13.49 o 
  -1   9   9        0.33       -0.93     10.23 o 
   0   9   9       53.07       40.46     12.49 o 
   1   9   9       44.39       41.28     12.07 o 
   2   9   9        3.85       16.75     15.12 o 
   3   9   9       22.12       42.44     31.16 o 
   4   9   9        3.66        4.61     38.16 o 
   5   9   9        0.12      -11.91     13.95 o 
  -4  10   9        2.50      -12.75     13.21 o 
  -3  10   9        0.08       -4.26     18.73 o 
  -2  10   9        2.19      -15.64     11.30 o 
  -1  10   9       10.42       15.09     12.96 o 
   0  10   9       23.58        3.69     14.86 o 
   1  10   9       49.96       44.85     13.07 o 
   2  10   9        4.48      -13.25     20.65 o 
   3  10   9        0.38       16.27     17.26 o 
 -10   0  10       40.00       24.95     16.94 o 
  -9   0  10       44.75       63.44     21.94 o 
  -8   0  10        0.22        2.86     18.80 o 
  -7   0  10        5.44       -3.90      9.89 o 
  -6   0  10       13.02       12.30     11.27 o 
  -5   0  10       46.25       43.00     10.72 o 
  -4   0  10       48.84       51.53     10.91 o 
  -3   0  10        5.81       -4.76      8.04 o 
  -2   0  10       77.56       70.72     15.66 o 
  -1   0  10        1.32        3.46      7.53 o 
   0   0  10       43.52       56.02      7.89 o 
   1   0  10      909.68      862.36     20.82 o 
   2   0  10      236.14      229.30     11.81 o 
   3   0  10      124.61      150.47     12.61 o 
   4   0  10      142.62      151.52     10.89 o 
   5   0  10       10.40       -5.16     14.38 o 
   6   0  10       11.09        8.48     15.49 o 
   7   0  10        2.17       -5.53     16.22 o 
   8   0  10       41.30       69.32     22.49 o 
   9   0  10        1.17       -1.47     21.02 o 
 -10   1  10       13.84       -1.04     12.75 o 
  -9   1  10        0.64      -20.60     13.73 o 
  -8   1  10        5.51       -8.99     12.99 o 
  -7   1  10        0.41        4.66      8.50 o 
  -6   1  10       48.53       48.59      8.18 o 
  -5   1  10        5.51        6.45      7.18 o 
  -4   1  10       94.76       87.52      8.53 o 
  -3   1  10       95.87       97.46      7.99 o 
  -2   1  10      709.19      688.78     14.66 o 
  -1   1  10     2414.62     2361.73     33.85 o 
   0   1  10      379.17      391.56     10.24 o 
   1   1  10       49.17       58.81      5.55 o 
   2   1  10        0.25        1.64      4.36 o 
   3   1  10       35.09       34.33      6.51 o 
   4   1  10        0.85        5.58      6.46 o 
   5   1  10       32.05       43.12     12.72 o 
   6   1  10       13.26       13.10      7.64 o 
   7   1  10        1.22       -7.44     10.54 o 
   8   1  10        5.17       -7.76     20.46 o 
   9   1  10       10.69       -6.98     15.24 o 
 -10   2  10       47.39       25.59     15.27 o 
  -9   2  10       29.71       31.01     11.71 o 
  -8   2  10        0.49       -6.99     14.26 o 
  -7   2  10       12.90        7.65      7.73 o 
  -6   2  10      168.59      171.41     11.38 o 
  -5   2  10      135.43      143.35     10.10 o 
  -4   2  10        0.13       -9.65      6.44 o 
  -3   2  10      199.93      196.21     11.51 o 
  -2   2  10      220.19      202.64      9.08 o 
  -1   2  10      299.42      315.07     12.70 o 
   0   2  10       51.10       54.41      5.49 o 
   1   2  10       23.65       28.85      6.13 o 
   2   2  10     1552.11     1560.87     27.70 o 
   3   2  10        2.46        7.80      7.60 o 
   4   2  10      128.76      128.99     10.18 o 
   5   2  10      236.30      243.88     14.63 o 
   6   2  10       14.71       17.02      9.72 o 
   7   2  10        6.35       -0.79      8.57 o 
   8   2  10       22.98       24.75     15.25 o 
   9   2  10        0.33      -15.18     15.67 o 
 -10   3  10       53.30       43.04     13.91 o 
  -9   3  10        0.20      -27.24     19.01 o 
  -8   3  10        4.22       13.76      9.04 o 
  -7   3  10        5.44        4.76      7.99 o 
  -6   3  10       35.38       46.96      9.48 o 
  -5   3  10      590.41      566.46     19.02 o 
  -4   3  10        9.58        3.26      6.72 o 
  -3   3  10        0.18       -7.98      9.18 o 
  -2   3  10       12.99        7.65      6.17 o 
  -1   3  10        1.30        2.56      5.36 o 
   0   3  10       19.57       24.60      6.90 o 
   1   3  10      293.51      299.01     11.32 o 
   2   3  10        4.15        9.38      5.66 o 
   3   3  10      346.13      341.26     12.12 o 
   4   3  10       13.20       13.22      7.28 o 
   5   3  10      231.26      224.22     12.82 o 
   6   3  10        8.32       18.92      8.60 o 
   7   3  10        1.40       -2.12      8.76 o 
   8   3  10        2.07       -1.91      9.63 o 
   9   3  10        0.15       -1.83     15.12 o 
  -9   4  10        1.34        3.27     11.49 o 
  -8   4  10       12.18        6.50      9.49 o 
  -7   4  10        0.15        6.31      9.74 o 
  -6   4  10      178.12      208.85     17.64 o 
  -5   4  10       16.70        7.54      8.98 o 
  -4   4  10      260.79      245.02     12.36 o 
  -3   4  10        5.03       -5.12      6.26 o 
  -2   4  10        4.16        3.85      6.20 o 
  -1   4  10       19.80        2.36      9.08 o 
   0   4  10      109.13      106.24     10.91 o 
   1   4  10      369.02      358.61     14.68 o 
   2   4  10       78.58       70.47      9.40 o 
   3   4  10      122.18      118.88     10.54 o 
   4   4  10      133.42      124.89     12.78 o 
   5   4  10      242.20      215.70     15.23 o 
   6   4  10       35.68       54.54     26.73 o 
   7   4  10        3.69        4.89     13.09 o 
   8   4  10       24.05       43.32     16.78 o 
   9   4  10        0.06      -14.45     12.17 o 
  -9   5  10        0.01       -3.42     11.05 o 
  -8   5  10        9.79       11.76     10.21 o 
  -7   5  10        3.45       -6.29     12.67 o 
  -6   5  10        2.42        3.96      8.47 o 
  -5   5  10       44.49       37.15      8.41 o 
  -4   5  10        5.42       -1.11      7.27 o 
  -3   5  10      256.07      267.07     16.17 o 
  -2   5  10      103.75       92.96     12.59 o 
  -1   5  10       19.90       20.92      9.52 o 
   0   5  10        1.38       -2.89      7.66 o 
   1   5  10       11.75       23.00      8.32 o 
   2   5  10       89.71       82.67      9.81 o 
   3   5  10        8.24       19.66      8.99 o 
   4   5  10       19.11       10.90      9.19 o 
   5   5  10      163.52      189.01     14.84 o 
   6   5  10        0.10      -12.49     10.30 o 
   7   5  10        6.08       -1.74     11.44 o 
   8   5  10        8.64       12.96     13.01 o 
  -8   6  10        4.67       10.90     10.40 o 
  -7   6  10       36.70       37.08     14.26 o 
  -6   6  10        9.64       10.74     15.05 o 
  -5   6  10       69.37       80.29     11.92 o 
  -4   6  10      137.38      142.42     14.29 o 
  -3   6  10     1042.24     1017.75     27.88 o 
  -2   6  10      133.16      135.86     21.98 o 
  -1   6  10       12.64       -1.84     10.38 o 
   0   6  10       10.80        3.68      7.81 o 
   1   6  10        0.02       -6.11      7.22 o 
   2   6  10        2.20        7.96      7.55 o 
   3   6  10        1.29      -11.73      7.82 o 
   4   6  10       48.62       51.21     11.33 o 
   5   6  10      342.16      368.00     26.67 o 
   6   6  10        4.52       -1.39     10.54 o 
   7   6  10        3.58       15.21     12.38 o 
   8   6  10        9.58        8.95     13.99 o 
  -8   7  10        8.17        3.54     10.88 o 
  -7   7  10       21.48       29.35     10.77 o 
  -6   7  10       19.54        6.71     12.53 o 
  -5   7  10      138.54      127.73     13.96 o 
  -4   7  10        0.26        2.59     10.10 o 
  -3   7  10        4.91       13.21      9.93 o 
  -2   7  10        0.70        8.51      9.42 o 
  -1   7  10       27.92       26.52      9.52 o 
   0   7  10       44.46       38.10      9.22 o 
   1   7  10       20.74       23.03      8.68 o 
   2   7  10        7.66       14.60      8.17 o 
   3   7  10       55.46       60.56     11.58 o 
   4   7  10      154.41      153.30     20.75 o 
   5   7  10       10.19       15.77     13.71 o 
   6   7  10        1.91        3.98      9.75 o 
   7   7  10        5.46        3.79     26.73 o 
  -7   8  10       39.86       61.77     17.74 o 
  -6   8  10       25.39       57.62     16.99 o 
  -5   8  10        5.48      -12.05     10.01 o 
  -4   8  10        0.03       -6.66     10.29 o 
  -3   8  10        0.00        3.06      9.73 o 
  -2   8  10       13.13       21.23     13.73 o 
  -1   8  10       12.33        7.34      9.21 o 
   0   8  10        4.31       23.72      9.00 o 
   1   8  10       22.16       17.93     11.76 o 
   2   8  10       43.00       32.53     12.93 o 
   3   8  10       63.70       57.86     11.96 o 
   4   8  10       23.91       26.40     15.00 o 
   5   8  10       14.31        3.25     13.20 o 
   6   8  10        8.87       29.16     27.84 o 
  -5   9  10        0.32       12.23     15.91 o 
  -4   9  10       16.84       27.47     14.27 o 
  -3   9  10        0.09      -16.56     11.30 o 
  -2   9  10        0.01       -4.15     11.38 o 
  -1   9  10       10.74       13.86     12.04 o 
   0   9  10       12.04       10.14     11.10 o 
   1   9  10        0.13        4.91     12.57 o 
   2   9  10        3.16      -16.10     14.44 o 
   3   9  10       29.95       18.76     15.01 o 
   4   9  10        9.23       27.58     17.32 o 
  -3  10  10        2.15       -0.73     13.44 o 
  -2  10  10        3.18        7.28     13.67 o 
  -1  10  10        0.12      -13.66     13.48 o 
   0  10  10        3.10        2.63     20.50 o 
   1  10  10        3.33        4.47     12.57 o 
   2  10  10        2.63        9.45     17.16 o 
 -10   1  11        6.44      -17.43     11.62 o 
  -9   1  11        8.47       -6.12     14.79 o 
  -8   1  11        0.36       -9.93      9.38 o 
  -7   1  11       10.06       13.60      7.68 o 
  -6   1  11        8.42        2.69      7.23 o 
  -5   1  11      183.39      182.21     11.05 o 
  -4   1  11        2.85        0.94      6.54 o 
  -3   1  11       58.83       53.76      7.90 o 
  -2   1  11      196.59      214.54      9.83 o 
  -1   1  11      117.27      117.80      7.63 o 
   0   1  11        1.22        1.04      5.14 o 
   1   1  11      130.24      122.40      7.61 o 
   2   1  11      224.62      249.65      8.94 o 
   3   1  11       44.20       44.02      7.19 o 
   4   1  11      518.69      508.93     19.32 o 
   5   1  11       10.57       18.77      8.46 o 
   6   1  11       16.05       17.58     11.60 o 
   7   1  11       12.91        2.76     12.02 o 
   8   1  11       22.48       28.56     14.85 o 
   9   1  11        9.76       11.41     16.16 o 
 -10   2  11        5.31      -12.97     11.92 o 
  -9   2  11        3.54      -12.11     17.99 o 
  -8   2  11        0.47       -5.60      8.39 o 
  -7   2  11      103.29      119.78     10.61 o 
  -6   2  11       68.67       56.27      8.55 o 
  -5   2  11       26.26       39.14      8.14 o 
  -4   2  11       12.65       11.34      7.45 o 
  -3   2  11        7.14       -1.08      6.32 o 
  -2   2  11      100.44       96.69      9.70 o 
  -1   2  11      204.85      215.19      9.33 o 
   0   2  11       33.28       35.10      6.08 o 
   1   2  11       18.03       27.13      6.76 o 
   2   2  11      251.14      254.63     10.99 o 
   3   2  11       19.86       23.15      6.83 o 
   4   2  11       18.18       12.89      7.54 o 
   5   2  11      148.56      145.97     12.02 o 
   6   2  11      110.15       95.66     11.42 o 
   7   2  11        0.01        3.55     12.14 o 
   8   2  11       21.40       13.63     17.14 o 
   9   2  11        1.03       -6.15     16.78 o 
 -10   3  11       11.25       -5.33     12.31 o 
  -9   3  11       13.98       10.91     11.06 o 
  -8   3  11        5.74       -7.23      8.33 o 
  -7   3  11        2.80       -9.76     10.78 o 
  -6   3  11      360.88      364.03     14.35 o 
  -5   3  11      172.53      173.28     10.94 o 
  -4   3  11       62.77       58.27      8.59 o 
  -3   3  11        0.32      -10.18      8.08 o 
  -2   3  11        1.31       -1.80      6.14 o 
  -1   3  11        0.67       -2.11      7.05 o 
   0   3  11       69.41       83.86      8.51 o 
   1   3  11       21.40       15.60      6.71 o 
   2   3  11      206.74      216.85     10.58 o 
   3   3  11      567.05      566.60     15.35 o 
   4   3  11       62.81       63.30     10.43 o 
   5   3  11        6.82        7.07      7.54 o 
   6   3  11       52.81       44.05      9.96 o 
   7   3  11       23.70       13.33     10.01 o 
   8   3  11        6.81        3.48      9.75 o 
   9   3  11        9.01       16.29     16.11 o 
  -9   4  11        0.45       -4.45     12.35 o 
  -8   4  11        0.07       -4.58      8.55 o 
  -7   4  11        1.63        5.07      8.36 o 
  -6   4  11        3.72        3.17      8.03 o 
  -5   4  11      241.14      234.38     14.85 o 
  -4   4  11       26.31       11.77      8.89 o 
  -3   4  11       37.81       42.96      8.00 o 
  -2   4  11      110.58      115.81     12.43 o 
  -1   4  11       56.49       42.01     10.56 o 
   0   4  11        5.54       11.24      8.68 o 
   1   4  11      109.17      104.53     10.64 o 
   2   4  11       16.42       10.35      7.65 o 
   3   4  11      202.26      190.91     18.14 o 
   4   4  11      100.89       94.21     15.77 o 
   5   4  11       75.72       84.02     11.86 o 
   6   4  11        4.06        8.52     10.44 o 
   7   4  11        8.69       22.18     11.55 o 
   8   4  11        0.01       -4.05     24.15 o 
  -9   5  11        0.81        7.01     12.30 o 
  -8   5  11        6.74       15.65     17.09 o 
  -7   5  11        8.78       20.29     10.16 o 
  -6   5  11       13.25        4.89      8.82 o 
  -5   5  11       18.85        0.99     14.94 o 
  -4   5  11      428.30      421.74     21.87 o 
  -3   5  11     1490.14     1409.05     32.33 o 
  -2   5  11      162.07      155.45     13.63 o 
  -1   5  11       10.34       11.94      9.26 o 
   0   5  11      258.22      246.60     14.63 o 
   1   5  11        0.82        5.72      7.78 o 
   2   5  11        0.61        0.02      7.08 o 
   3   5  11       33.47       32.10     10.01 o 
   4   5  11      155.24      133.56     14.00 o 
   5   5  11      420.13      409.70     39.39 o 
   6   5  11       12.67       14.76     11.69 o 
   7   5  11        0.31        0.03     11.25 o 
   8   5  11      121.80      162.86     21.38 o 
  -8   6  11        4.97       19.92     10.96 o 
  -7   6  11       31.87       28.25     10.35 o 
  -6   6  11        0.72      -11.58      7.72 o 
  -5   6  11        4.01        8.65     10.27 o 
  -4   6  11       34.83       36.52     11.29 o 
  -3   6  11       81.05       77.42     12.13 o 
  -2   6  11        6.09        9.25      9.41 o 
  -1   6  11        2.39       -1.14     13.04 o 
   0   6  11       44.90       49.25     11.12 o 
   1   6  11        0.87       -7.17      7.54 o 
   2   6  11       21.44       21.54      8.46 o 
   3   6  11        9.37       11.66      9.48 o 
   4   6  11      164.82      159.86     15.08 o 
   5   6  11       10.67       16.11     10.36 o 
   6   6  11        3.51      -15.05     10.70 o 
   7   6  11        0.20      -16.62     11.08 o 
  -7   7  11        0.05        5.00     13.27 o 
  -6   7  11        6.59       28.91     14.03 o 
  -5   7  11        6.12       31.84     23.58 o 
  -4   7  11        3.47       30.19     11.60 o 
  -3   7  11        2.17        6.92     10.58 o 
  -2   7  11        0.62        1.24      9.66 o 
  -1   7  11       20.21        2.63      8.85 o 
   0   7  11        0.18       -4.68      8.15 o 
   1   7  11       81.87       83.05     10.75 o 
   2   7  11       27.30       24.96      8.93 o 
   3   7  11        2.76       -5.21     10.42 o 
   4   7  11      216.76      251.66     18.11 o 
   5   7  11        1.49       14.00     10.95 o 
   6   7  11       21.52       31.40     14.47 o 
  -6   8  11        3.46       -4.56     27.15 o 
  -5   8  11        1.93        4.73     13.73 o 
  -4   8  11      109.15       94.99     14.18 o 
  -3   8  11        9.42       24.10     11.44 o 
  -2   8  11       11.94        9.99     12.56 o 
  -1   8  11       24.10       21.82     10.11 o 
   0   8  11       23.51       18.27      9.59 o 
   1   8  11        3.89        6.82      8.70 o 
   2   8  11        5.08       -6.86     15.69 o 
   3   8  11        0.57        6.32      9.97 o 
   4   8  11       27.18       25.98     11.59 o 
   5   8  11        1.90       18.24     12.35 o 
  -5   9  11        9.43       12.89     16.26 o 
  -4   9  11        4.97       16.77     14.25 o 
  -3   9  11        7.02        2.70     12.92 o 
  -2   9  11        0.67      -16.06     10.71 o 
  -1   9  11       25.11       15.48     12.17 o 
   0   9  11      121.51      129.24     16.52 o 
   1   9  11        6.09       -8.77     10.89 o 
   2   9  11       16.44       21.56     17.33 o 
   3   9  11        3.07       25.40     16.11 o 
   4   9  11        0.00      -15.19     15.48 o 
  -2  10  11        2.05        0.91     18.47 o 
  -1  10  11        3.37       -4.58     12.91 o 
   0  10  11       25.89       19.00     16.47 o 
   1  10  11        1.58      -19.62     15.31 o 
 -10   0  12       52.94       21.08     23.60 o 
  -9   0  12       15.67        4.47     16.15 o 
  -8   0  12       10.87       19.85     14.54 o 
  -7   0  12       42.40       48.00     12.51 o 
  -6   0  12       65.06       50.65     26.19 o 
  -5   0  12      115.13      119.81     14.80 o 
  -4   0  12       15.76       11.65     14.20 o 
  -3   0  12     1108.35     1113.15     59.10 o 
  -2   0  12       29.91       23.83     14.81 o 
  -1   0  12       43.43       43.64      9.92 o 
   0   0  12       13.57        8.09      8.27 o 
   1   0  12      165.62      158.89     11.62 o 
   2   0  12      527.89      539.99     18.38 o 
   3   0  12      645.35      631.18     19.81 o 
   4   0  12       29.86       25.81     15.85 o 
   5   0  12      225.77      246.29     28.76 o 
   6   0  12      270.52      242.98     29.86 o 
   7   0  12      107.12      147.11     26.18 o 
   8   0  12        4.03      -22.49     19.54 o 
   9   0  12       11.80       13.64     24.70 o 
 -10   1  12       10.79        2.86     12.85 o 
  -9   1  12        5.79       -6.78     12.88 o 
  -8   1  12        8.54        8.43     15.81 o 
  -7   1  12        0.58        1.92      7.63 o 
  -6   1  12      214.94      186.37     11.66 o 
  -5   1  12        0.63       -2.49      6.88 o 
  -4   1  12       62.43       77.51     12.25 o 
  -3   1  12        1.34       -5.65      7.31 o 
  -2   1  12      392.41      413.25     12.99 o 
  -1   1  12       62.62       66.75      8.63 o 
   0   1  12        4.98       -5.36      5.59 o 
   1   1  12        7.35        2.47      5.56 o 
   2   1  12      399.92      401.22     13.38 o 
   3   1  12      220.11      218.88     15.90 o 
   4   1  12      239.54      251.98     12.81 o 
   5   1  12       93.09       75.13     14.05 o 
   6   1  12      267.72      259.04     34.11 o 
   7   1  12       20.22       31.45     14.59 o 
   8   1  12        6.04      -11.80     13.30 o 
   9   1  12        2.34       -3.15     16.80 o 
 -10   2  12        2.88       -2.58     12.04 o 
  -9   2  12       59.39       62.72     13.80 o 
  -8   2  12       23.61       29.64      9.63 o 
  -7   2  12        2.33       -4.75      7.80 o 
  -6   2  12       11.51       -9.58      7.54 o 
  -5   2  12      291.03      284.96     13.86 o 
  -4   2  12       19.62       30.88      9.30 o 
  -3   2  12       94.06       87.01      8.72 o 
  -2   2  12        6.15        4.87      6.33 o 
  -1   2  12       15.53       12.94      6.01 o 
   0   2  12      141.11      142.36     10.28 o 
   1   2  12      366.36      357.79     12.84 o 
   2   2  12       19.51       27.73      6.91 o 
   3   2  12      563.59      506.20     14.98 o 
   4   2  12      253.71      267.45     13.53 o 
   5   2  12       26.93       16.37      8.25 o 
   6   2  12       25.19       24.45      9.05 o 
   7   2  12        3.07      -10.76     15.30 o 
   8   2  12        5.39        2.95     14.23 o 
   9   2  12       12.77       -0.40     16.16 o 
  -9   3  12        2.03        1.32     11.43 o 
  -8   3  12        0.08       -6.05     13.07 o 
  -7   3  12       29.50       27.96      9.08 o 
  -6   3  12       17.65       26.46      8.24 o 
  -5   3  12       11.32        2.93      7.22 o 
  -4   3  12      182.03      196.36     11.34 o 
  -3   3  12       51.78       52.62      8.11 o 
  -2   3  12      141.60      133.94      9.14 o 
  -1   3  12        0.24       -6.60      7.38 o 
   0   3  12      473.93      475.78     14.99 o 
   1   3  12       36.78       40.25      7.76 o 
   2   3  12       45.19       35.91      7.72 o 
   3   3  12      932.98      867.58     19.60 o 
   4   3  12        9.05       15.11      7.50 o 
   5   3  12        0.16      -10.79      7.19 o 
   6   3  12        5.92       -2.82      8.35 o 
   7   3  12       13.52       21.74      9.82 o 
   8   3  12        5.14       -9.44     13.69 o 
  -9   4  12        0.03       -0.17     12.55 o 
  -8   4  12        1.31      -19.48     12.99 o 
  -7   4  12       39.49       50.65     10.74 o 
  -6   4  12        8.23       14.47      8.24 o 
  -5   4  12       33.66       21.76      8.17 o 
  -4   4  12      128.48      132.71     10.68 o 
  -3   4  12      244.48      255.87     17.46 o 
  -2   4  12      228.76      236.95     15.65 o 
  -1   4  12       19.30       37.69     10.93 o 
   0   4  12      143.99      136.87     17.54 o 
   1   4  12      261.37      254.07     15.65 o 
   2   4  12        7.79        0.22      7.84 o 
   3   4  12       40.20       38.40     13.74 o 
   4   4  12        3.93        8.34      9.12 o 
   5   4  12       63.49       73.68     12.14 o 
   6   4  12       24.54       22.86     11.86 o 
   7   4  12       63.37       82.90     15.12 o 
   8   4  12        4.39        9.14     12.88 o 
  -8   5  12        1.59        3.61      9.74 o 
  -7   5  12       13.14       17.86      9.82 o 
  -6   5  12        2.12       -2.91      7.98 o 
  -5   5  12       21.00       20.50     11.55 o 
  -4   5  12        8.32       13.16     10.25 o 
  -3   5  12       52.83       57.36     11.35 o 
  -2   5  12       23.82       13.69      9.94 o 
  -1   5  12        0.40        1.39      9.12 o 
   0   5  12       60.92       61.09     12.08 o 
   1   5  12       40.45       29.88      9.56 o 
   2   5  12        5.41       -1.45      8.25 o 
   3   5  12        6.49        8.25      9.27 o 
   4   5  12        2.55      -10.12      8.93 o 
   5   5  12       72.06       71.85     12.35 o 
   6   5  12        2.93        7.92     12.07 o 
   7   5  12       11.78       12.51     16.96 o 
  -8   6  12        6.47       12.14     10.76 o 
  -7   6  12        0.20       -4.67     12.05 o 
  -6   6  12       38.45       42.32     15.54 o 
  -5   6  12       38.31       32.64     11.99 o 
  -4   6  12       76.73       85.99     12.69 o 
  -3   6  12       92.81       75.57     12.79 o 
  -2   6  12        7.13       12.48      9.83 o 
  -1   6  12        3.86        7.87      9.15 o 
   0   6  12      156.30      139.94     12.46 o 
   1   6  12       27.09       29.94      9.06 o 
   2   6  12        6.84       -9.93      7.25 o 
   3   6  12       60.81       61.08     11.84 o 
   4   6  12       69.09       83.62     13.19 o 
   5   6  12       40.46       52.94     12.05 o 
   6   6  12       17.58        8.34     12.37 o 
   7   6  12        2.79        7.52     12.91 o 
  -7   7  12        1.10        2.23     15.20 o 
  -6   7  12        1.35        6.76     14.66 o 
  -5   7  12        3.18       11.01     15.59 o 
  -4   7  12      135.02      114.78     14.40 o 
  -3   7  12        5.31       27.07     11.85 o 
  -2   7  12        0.05       -4.76      9.86 o 
  -1   7  12        0.01        9.83      9.27 o 
   0   7  12       78.21       84.53     11.66 o 
   1   7  12       58.13       44.36     11.12 o 
   2   7  12        2.61        3.91     10.21 o 
   3   7  12       60.67       79.49     12.90 o 
   4   7  12       24.89       29.74     11.59 o 
   5   7  12        5.26       -6.13     10.48 o 
   6   7  12        0.65       -9.93     12.25 o 
  -6   8  12        4.44        4.14     14.14 o 
  -5   8  12       13.84       11.27     12.58 o 
  -4   8  12       72.26       97.02     14.29 o 
  -3   8  12        2.98        0.03     10.80 o 
  -2   8  12        0.71       -5.33      9.24 o 
  -1   8  12       15.39       28.82     16.23 o 
   0   8  12      151.73      164.84     20.86 o 
   1   8  12        0.53        2.21      8.55 o 
   2   8  12        4.81       14.01     10.26 o 
   3   8  12       75.95       85.95     14.42 o 
   4   8  12        0.32      -14.25     10.62 o 
   5   8  12        4.91       -2.39     11.19 o 
  -4   9  12        1.13       -1.79     14.62 o 
  -3   9  12       12.53       14.60     13.49 o 
  -2   9  12        0.36        6.11     13.05 o 
  -1   9  12       16.11       10.35     12.85 o 
   0   9  12       20.67        6.20     12.29 o 
   1   9  12        0.23       -6.99     11.96 o 
   2   9  12        2.38        3.56     16.20 o 
   3   9  12        0.02      -21.04     19.17 o 
  -9   1  13        3.70       14.74     11.46 o 
  -8   1  13        4.90        6.60      9.19 o 
  -7   1  13        1.24       -7.41      7.40 o 
  -6   1  13       83.36       73.12      9.43 o 
  -5   1  13        0.97       -6.98      7.08 o 
  -4   1  13       47.15       46.24      8.59 o 
  -3   1  13       15.86        1.48      7.10 o 
  -2   1  13      251.17      259.45     13.89 o 
  -1   1  13       13.06       -2.00      6.10 o 
   0   1  13        3.71       -3.85      6.00 o 
   1   1  13        2.53        7.98      6.80 o 
   2   1  13      299.60      315.25     16.33 o 
   3   1  13       23.85       23.60      7.41 o 
   4   1  13        2.04       13.71     11.89 o 
   5   1  13        7.74        4.63     11.32 o 
   6   1  13       24.48       13.85     12.17 o 
   7   1  13       18.59        3.97     14.56 o 
   8   1  13        1.74        5.96     21.38 o 
  -9   2  13        3.86        5.91     11.15 o 
  -8   2  13        5.71        0.92      9.53 o 
  -7   2  13       11.32       -2.74      8.30 o 
  -6   2  13       59.94       50.41      9.01 o 
  -5   2  13      224.14      275.33     15.78 o 
  -4   2  13        1.21       -0.61      7.09 o 
  -3   2  13       61.89       58.75      8.31 o 
  -2   2  13       10.10       13.30      6.83 o 
  -1   2  13      105.41      106.34     10.10 o 
   0   2  13      134.75      145.95     10.71 o 
   1   2  13        0.38        0.39      6.84 o 
   2   2  13        9.90        5.78      7.14 o 
   3   2  13      373.55      380.65     13.76 o 
   4   2  13      371.82      337.76     14.92 o 
   5   2  13       54.48       46.36     10.03 o 
   6   2  13       66.85       54.21     14.19 o 
   7   2  13       31.50       16.81     12.84 o 
   8   2  13        0.54      -22.90     19.91 o 
  -9   3  13        7.33       10.57     12.42 o 
  -8   3  13        6.82        4.21      9.36 o 
  -7   3  13       24.73       18.25      9.57 o 
  -6   3  13        3.21      -10.88      7.26 o 
  -5   3  13      173.18      167.14     11.25 o 
  -4   3  13        0.06       -6.89      6.61 o 
  -3   3  13       97.24       74.98      8.92 o 
  -2   3  13       17.18       11.63      8.60 o 
  -1   3  13       41.57       55.22      9.69 o 
   0   3  13       13.02        2.54      7.33 o 
   1   3  13       57.45       49.00      8.50 o 
   2   3  13       56.44       58.76      8.38 o 
   3   3  13      477.25      457.08     16.51 o 
   4   3  13      183.48      188.47     12.74 o 
   5   3  13       56.37       35.46     11.46 o 
   6   3  13        8.18        0.27      9.01 o 
   7   3  13       44.08       51.80     15.11 o 
   8   3  13        0.01       -6.27     19.91 o 
  -9   4  13       18.25       30.90     16.96 o 
  -8   4  13       38.93       44.02     11.34 o 
  -7   4  13        0.31       -0.38      8.68 o 
  -6   4  13       20.59       12.67      8.65 o 
  -5   4  13       26.07       40.41      9.05 o 
  -4   4  13      174.91      199.21     15.08 o 
  -3   4  13        8.43       -1.90      9.45 o 
  -2   4  13       10.41       11.49     10.12 o 
  -1   4  13       91.32       81.26     11.86 o 
   0   4  13        4.91       -0.12      8.47 o 
   1   4  13       77.94       70.78     10.43 o 
   2   4  13       68.53       56.02     10.06 o 
   3   4  13      103.91       96.97     12.65 o 
   4   4  13      131.87      122.40     13.76 o 
   5   4  13       29.59       27.44     11.69 o 
   6   4  13        4.74       -2.87     11.25 o 
   7   4  13       11.19       19.65     14.75 o 
  -8   5  13        0.29        4.54     10.01 o 
  -7   5  13       18.00       16.43     10.41 o 
  -6   5  13        9.91        3.50     13.62 o 
  -5   5  13        0.02       13.12     16.67 o 
  -4   5  13        5.06        7.75     10.59 o 
  -3   5  13      151.37      132.94     13.71 o 
  -2   5  13       30.53       42.86     11.28 o 
  -1   5  13      184.39      175.48     14.46 o 
   0   5  13       12.11        3.05      9.74 o 
   1   5  13       76.86       54.04      9.72 o 
   2   5  13        0.00       -1.19      7.43 o 
   3   5  13        6.51        2.71      9.49 o 
   4   5  13       13.89       -1.91      9.57 o 
   5   5  13        1.93       -8.01     15.45 o 
   6   5  13        5.37        6.72     11.60 o 
   7   5  13       43.72       71.36     15.32 o 
  -7   6  13       14.12       23.90     14.00 o 
  -6   6  13        2.09      -14.26     10.24 o 
  -5   6  13       36.00       42.49     12.42 o 
  -4   6  13       31.00       25.44     13.46 o 
  -3   6  13       32.19       31.23     11.31 o 
  -2   6  13        5.07       -0.03      9.91 o 
  -1   6  13       32.49       32.02     11.34 o 
   0   6  13        0.45        5.09      9.14 o 
   1   6  13       67.95       48.33     15.27 o 
   2   6  13       21.19       22.39     16.66 o 
   3   6  13      132.42      119.28     14.71 o 
   4   6  13       12.72       41.45     12.23 o 
   5   6  13       50.74       66.78     12.87 o 
   6   6  13       49.49       46.67     20.65 o 
  -6   7  13        4.07       30.31     14.54 o 
  -5   7  13       57.06       63.31     17.93 o 
  -4   7  13       93.26      100.87     14.39 o 
  -3   7  13        0.75       -6.72     11.12 o 
  -2   7  13        7.48       20.82     10.39 o 
  -1   7  13        6.19        3.67      9.59 o 
   0   7  13        0.04       -9.36     11.92 o 
   1   7  13        7.21        1.28      8.56 o 
   2   7  13       59.01       54.49     20.70 o 
   3   7  13       32.75       25.03     11.51 o 
   4   7  13       81.88       61.00     13.56 o 
   5   7  13        0.84        2.14     10.85 o 
  -5   8  13        0.50       -0.05     12.00 o 
  -4   8  13       12.48        6.92     12.15 o 
  -3   8  13        0.76        6.66     13.30 o 
  -2   8  13        2.89       23.74     10.90 o 
  -1   8  13       93.00      120.27     13.39 o 
   0   8  13        2.93        7.84      9.15 o 
   1   8  13       31.27       39.49     10.33 o 
   2   8  13       10.91       38.58     12.55 o 
   3   8  13        0.46       -6.79     18.47 o 
   4   8  13       45.46       49.47     15.98 o 
  -3   9  13        3.12      -18.39     22.15 o 
  -2   9  13        0.04      -10.68     17.03 o 
  -1   9  13       27.12       15.71     13.29 o 
   0   9  13        0.00       -1.17     13.23 o 
   1   9  13       39.54       26.35     33.92 o 
   2   9  13       32.62        9.52     16.10 o 
  -9   0  14        2.76        5.32     28.57 o 
  -8   0  14       55.01       40.11     18.04 o 
  -7   0  14       53.59       24.41     12.15 o 
  -6   0  14       60.67       71.43     13.06 o 
  -5   0  14        5.56        9.09     10.60 o 
  -4   0  14       92.92       87.97     13.63 o 
  -3   0  14        3.58       -7.35      9.98 o 
  -2   0  14      555.80      534.36     31.26 o 
  -1   0  14       52.25       50.18     15.63 o 
   0   0  14       25.51       34.11     10.25 o 
   1   0  14        9.63        6.00     16.23 o 
   2   0  14      127.90      160.33     18.51 o 
   3   0  14       88.20      104.61     15.86 o 
   4   0  14      290.80      278.00     29.86 o 
   5   0  14        1.98      -20.46     13.64 o 
   6   0  14       74.11       58.99     21.75 o 
   7   0  14       22.25       26.18     21.38 o 
   8   0  14       13.39       19.17     24.33 o 
  -9   1  14        3.32        2.34     11.07 o 
  -8   1  14        2.20        2.83      9.44 o 
  -7   1  14       73.86       74.96     10.12 o 
  -6   1  14      228.58      228.98     13.10 o 
  -5   1  14        2.86        0.01      7.19 o 
  -4   1  14        5.25        7.02      7.32 o 
  -3   1  14        0.00       -2.08      6.93 o 
  -2   1  14      117.90      119.29      9.36 o 
  -1   1  14      116.36      108.36     12.33 o 
   0   1  14        2.43        1.01      7.88 o 
   1   1  14       19.50       27.12      7.83 o 
   2   1  14        1.10        7.89      7.01 o 
   3   1  14       97.39      103.57     11.25 o 
   4   1  14        0.01       -1.78      9.55 o 
   5   1  14       21.25       13.26     25.62 o 
   6   1  14       16.58        4.15     12.28 o 
   7   1  14        0.66       12.50     13.95 o 
   8   1  14        0.14      -17.04     16.41 o 
  -9   2  14        0.38      -19.88     13.25 o 
  -8   2  14        7.28       -7.69     13.65 o 
  -7   2  14       22.51       17.60      9.14 o 
  -6   2  14       37.38       47.55     10.33 o 
  -5   2  14       95.33       69.07      9.73 o 
  -4   2  14        4.30       -4.09      9.15 o 
  -3   2  14       59.04       63.17      8.57 o 
  -2   2  14        0.87      -11.48      8.38 o 
  -1   2  14        4.14       -4.14      8.41 o 
   0   2  14       18.33       27.28      8.42 o 
   1   2  14       12.41        3.80      7.29 o 
   2   2  14       56.13       42.99      8.23 o 
   3   2  14        6.43       -4.05      6.64 o 
   4   2  14      115.79      169.71     24.48 o 
   5   2  14       15.43       15.53     11.72 o 
   6   2  14        0.16       22.94     13.42 o 
   7   2  14       26.49       39.62     16.14 o 
   8   2  14        1.32        2.80     15.99 o 
  -9   3  14        0.00       -0.22     12.86 o 
  -8   3  14        9.81        2.46     10.16 o 
  -7   3  14       11.13       14.88      9.44 o 
  -6   3  14       14.50       17.58      8.83 o 
  -5   3  14      145.38      155.31     11.56 o 
  -4   3  14      155.52      144.58     10.62 o 
  -3   3  14      155.64      132.91     11.90 o 
  -2   3  14        3.64       11.82      8.54 o 
  -1   3  14       10.72        8.01      8.01 o 
   0   3  14        0.67        2.17      7.39 o 
   1   3  14      151.42      167.94     11.01 o 
   2   3  14        1.32       -7.76      6.50 o 
   3   3  14        3.61       -8.31      6.89 o 
   4   3  14       17.25       29.55      8.87 o 
   5   3  14        4.82       20.77     11.49 o 
   6   3  14       26.10       28.76     19.91 o 
   7   3  14       57.79       82.59     25.81 o 
  -8   4  14       17.07       26.50     10.79 o 
  -7   4  14       18.81       12.28      9.90 o 
  -6   4  14        0.01       -5.22      8.01 o 
  -5   4  14      139.30      145.37     15.36 o 
  -4   4  14       98.77      109.94     13.47 o 
  -3   4  14       48.31       68.06     11.96 o 
  -2   4  14        8.36       -3.88      9.93 o 
  -1   4  14        9.28       -1.37      9.09 o 
   0   4  14       32.11       26.55      9.82 o 
   1   4  14      254.10      239.55     14.57 o 
   2   4  14       70.84       84.04     10.88 o 
   3   4  14       89.50      105.59     12.99 o 
   4   4  14        0.35        0.07      9.66 o 
   5   4  14       18.83       33.90     12.59 o 
   6   4  14       26.58       56.93     19.91 o 
   7   4  14        1.15      -13.64     18.44 o 
  -8   5  14        6.59        1.16     11.00 o 
  -7   5  14        4.72       11.68     13.15 o 
  -6   5  14        1.36       16.59     11.84 o 
  -5   5  14        9.23        1.24     11.08 o 
  -4   5  14        4.32        3.46     12.07 o 
  -3   5  14        0.14       -1.96      9.94 o 
  -2   5  14       13.53       16.38     11.12 o 
  -1   5  14        2.38       -6.39      8.95 o 
   0   5  14       13.92        6.18      9.55 o 
   1   5  14        3.09        4.30      8.85 o 
   2   5  14        0.45        5.13      8.56 o 
   3   5  14        0.21       -6.64      9.08 o 
   4   5  14       74.24       89.84     16.54 o 
   5   5  14       24.49       47.12     13.93 o 
   6   5  14       22.17       48.52     14.54 o 
  -7   6  14        0.70        3.91     16.11 o 
  -6   6  14        1.69        0.61     11.26 o 
  -5   6  14        6.66        1.48     11.05 o 
  -4   6  14        0.16      -21.27     14.18 o 
  -3   6  14       66.90       50.12     12.92 o 
  -2   6  14        4.42       37.28     11.20 o 
  -1   6  14       26.06       10.34      9.98 o 
   0   6  14       81.97       95.50     12.27 o 
   1   6  14        8.28      -12.32      8.21 o 
   2   6  14       87.08       83.73     13.88 o 
   3   6  14       19.59       35.39     12.05 o 
   4   6  14       41.39       62.73     13.02 o 
   5   6  14        7.83        2.86     16.06 o 
   6   6  14        0.74       -0.32     23.41 o 
  -6   7  14        2.27       30.40     15.09 o 
  -5   7  14       93.02       87.69     15.52 o 
  -4   7  14        0.14       18.85     12.45 o 
  -3   7  14        2.23       -5.54     20.01 o 
  -2   7  14        4.65       34.56     15.33 o 
  -1   7  14       11.37       13.36     10.22 o 
   0   7  14        2.65       16.42      9.41 o 
   1   7  14        2.34       -9.85      8.72 o 
   2   7  14        1.05       15.19     11.23 o 
   3   7  14        0.07       -1.16     10.47 o 
   4   7  14       80.83       88.36     15.02 o 
   5   7  14       14.43       13.49     12.40 o 
  -5   8  14        8.33        7.11     27.30 o 
  -4   8  14       38.53       39.30     14.21 o 
  -3   8  14       16.04       31.67     12.49 o 
  -2   8  14        0.85        2.34     10.45 o 
  -1   8  14       14.47       17.21     10.68 o 
   0   8  14        2.83        6.85     10.96 o 
   1   8  14        0.00        0.83     11.34 o 
   2   8  14       18.01       18.93     16.11 o 
   3   8  14        0.28       24.19     12.23 o 
  -2   9  14        0.06      -15.36     13.50 o 
  -1   9  14        0.46        4.19     13.55 o 
   0   9  14        0.20       13.40     19.50 o 
   1   9  14        1.23      -17.27     18.07 o 
  -9   1  15        0.27      -14.27     11.38 o 
  -8   1  15        0.00        1.19      9.80 o 
  -7   1  15        7.94       12.62      8.49 o 
  -6   1  15       28.05       36.13      9.18 o 
  -5   1  15       76.15       78.89      9.94 o 
  -4   1  15        5.01        2.94      7.32 o 
  -3   1  15       41.70       48.73      8.44 o 
  -2   1  15       40.16       34.39      7.53 o 
  -1   1  15       77.33       61.78      9.80 o 
   0   1  15        8.45        2.69      7.68 o 
   1   1  15      272.27      301.57     13.72 o 
   2   1  15      697.53      672.66     21.79 o 
   3   1  15       69.99       67.30     10.59 o 
   4   1  15       66.04       90.40     14.73 o 
   5   1  15        5.89        1.63     11.84 o 
   6   1  15       12.96       13.03     12.86 o 
   7   1  15        0.60       -6.17     13.69 o 
  -9   2  15        8.83        1.30     13.94 o 
  -8   2  15        2.75       15.50     10.54 o 
  -7   2  15       16.17       12.82      8.83 o 
  -6   2  15      200.03      212.89     13.19 o 
  -5   2  15        0.34       -4.91      7.36 o 
  -4   2  15       49.27       59.42      8.99 o 
  -3   2  15       81.33       81.62      9.10 o 
  -2   2  15        4.29        4.62      9.31 o 
  -1   2  15        5.50        2.87      7.98 o 
   0   2  15       10.17        4.64      7.48 o 
   1   2  15       18.01       15.49      8.59 o 
   2   2  15      186.98      189.09     19.57 o 
   3   2  15        0.28       -9.90      6.60 o 
   4   2  15        0.22        2.50     10.94 o 
   5   2  15        6.83       17.64     12.59 o 
   6   2  15       15.65       -5.48     12.55 o 
   7   2  15        7.28       11.68     27.84 o 
  -8   3  15        0.77       -4.98     10.10 o 
  -7   3  15       15.98       22.98      9.49 o 
  -6   3  15       28.51       28.37      9.07 o 
  -5   3  15       40.91       21.29     10.89 o 
  -4   3  15      104.58      115.05     13.97 o 
  -3   3  15       25.84       10.39     12.67 o 
  -2   3  15        3.88        3.32     10.96 o 
  -1   3  15       57.23       46.30     11.10 o 
   0   3  15       12.88       16.76      9.16 o 
   1   3  15        0.92        4.07      8.66 o 
   2   3  15       94.48       91.74     11.09 o 
   3   3  15        3.61       -4.10     12.87 o 
   4   3  15       12.40       19.96     10.71 o 
   5   3  15       14.28       21.38     17.70 o 
   6   3  15        4.97       12.54     18.44 o 
   7   3  15        8.06       -0.37     21.02 o 
  -8   4  15        0.01       -7.42      9.81 o 
  -7   4  15        4.80        9.44     19.42 o 
  -6   4  15        0.01        3.92     10.56 o 
  -5   4  15       39.99       38.88     12.83 o 
  -4   4  15      158.25      161.01     15.44 o 
  -3   4  15        0.53       14.08     11.12 o 
  -2   4  15       24.97       -4.10     10.20 o 
  -1   4  15      116.88      129.01     13.51 o 
   0   4  15        1.05       -5.94      9.63 o 
   1   4  15        5.12        4.21      8.18 o 
   2   4  15      103.73      121.66     16.66 o 
   3   4  15       27.68       41.16     11.44 o 
   4   4  15       10.84        1.37      9.39 o 
   5   4  15        0.46        4.62     11.02 o 
   6   4  15        0.00       18.30     12.22 o 
   7   4  15       24.93       61.20     25.07 o 
  -7   5  15        6.91        9.40     13.29 o 
  -6   5  15       12.97       12.79     12.47 o 
  -5   5  15        0.01        0.52     10.82 o 
  -4   5  15        7.16       -5.63     10.35 o 
  -3   5  15        4.35       11.05     13.84 o 
  -2   5  15       21.18       17.07     15.17 o 
  -1   5  15       25.56       24.82     14.26 o 
   0   5  15       12.80       19.71      9.60 o 
   1   5  15        0.24       -6.21      8.45 o 
   2   5  15        0.29       -5.32      9.42 o 
   3   5  15        6.67        2.36      9.91 o 
   4   5  15       30.16       62.84     12.85 o 
   5   5  15        1.42        2.24     11.13 o 
   6   5  15      113.64      148.22     19.49 o 
  -6   6  15        0.64        3.48     12.35 o 
  -5   6  15        7.39       -6.96     11.78 o 
  -4   6  15       34.06       20.22     17.62 o 
  -3   6  15        5.96        7.96     13.78 o 
  -2   6  15        7.02        6.66     10.83 o 
  -1   6  15       73.69       64.87     12.21 o 
   0   6  15       13.85        6.77     11.07 o 
   1   6  15        0.14       -5.98      8.22 o 
   2   6  15       60.37       41.45     12.37 o 
   3   6  15        0.33      -12.74     10.56 o 
   4   6  15       39.06       47.72     13.94 o 
   5   6  15       10.96       21.38     13.82 o 
  -5   7  15        0.06       -8.54     12.46 o 
  -4   7  15      155.03      158.65     22.78 o 
  -3   7  15        7.15        5.71     11.57 o 
  -2   7  15       24.95       24.92     12.04 o 
  -1   7  15        0.60       11.72     16.04 o 
   0   7  15        0.19        0.73      9.00 o 
   1   7  15        5.37        3.21      9.69 o 
   2   7  15        0.90       -7.15     10.97 o 
   3   7  15        8.96       11.03     11.77 o 
   4   7  15      139.30      135.02     39.91 o 
  -4   8  15       14.73       -8.07     12.96 o 
  -3   8  15        0.37        3.42     14.10 o 
  -2   8  15       10.04       22.25     12.50 o 
  -1   8  15        4.95        2.56     10.66 o 
   0   8  15        6.41        2.18      9.42 o 
   1   8  15        0.53       15.51     19.47 o 
   2   8  15        0.42        1.35     12.40 o 
  -8   0  16        1.23       17.49     14.23 o 
  -7   0  16       83.34      100.39     16.80 o 
  -6   0  16      287.73      335.21     21.81 o 
  -5   0  16        0.06       -4.74     23.45 o 
  -4   0  16        0.43       -9.27     10.05 o 
  -3   0  16        3.09      -12.21      9.83 o 
  -2   0  16       19.74       24.07     10.39 o 
  -1   0  16        7.92        0.96      9.36 o 
   0   0  16      163.71      150.45     19.39 o 
   1   0  16       47.69       35.75     14.05 o 
   2   0  16      719.21      717.20     31.99 o 
   3   0  16      292.35      296.03     23.68 o 
   4   0  16        2.26       -4.42     16.59 o 
   5   0  16       69.97       70.05     22.12 o 
   6   0  16       29.61       38.35     22.12 o 
   7   0  16        0.32       27.65     22.12 o 
  -8   1  16        6.38      -10.59      9.95 o 
  -7   1  16       12.78        1.26      8.35 o 
  -6   1  16       12.23        6.17      9.07 o 
  -5   1  16       21.58       11.41      8.26 o 
  -4   1  16        3.17        5.50      7.47 o 
  -3   1  16        3.53       -8.31      6.82 o 
  -2   1  16       12.04       11.37      8.92 o 
  -1   1  16       37.01       44.11      9.16 o 
   0   1  16        0.04       -6.04      7.08 o 
   1   1  16      362.06      378.29     15.01 o 
   2   1  16      624.62      599.55     21.27 o 
   3   1  16      186.55      215.80     17.16 o 
   4   1  16        0.02       -4.36     10.56 o 
   5   1  16        0.01        0.76     12.10 o 
   6   1  16       27.74       20.83     14.21 o 
   7   1  16        2.45       12.39     14.59 o 
  -8   2  16        1.45        0.92     10.18 o 
  -7   2  16       31.32       29.52      9.84 o 
  -6   2  16        2.07       12.63      8.64 o 
  -5   2  16        5.60        5.73      8.04 o 
  -4   2  16      112.09      131.88     10.72 o 
  -3   2  16        6.42       14.52      8.82 o 
  -2   2  16        0.00       -1.98      8.16 o 
  -1   2  16        0.06       -0.16      8.15 o 
   0   2  16       54.93       57.47      9.11 o 
   1   2  16       70.77       67.93      9.44 o 
   2   2  16       83.66       80.16     13.22 o 
   3   2  16        7.93        8.09      9.73 o 
   4   2  16        0.21       -4.05     11.28 o 
   5   2  16       10.12        4.02     11.58 o 
   6   2  16        2.22        8.27     13.15 o 
   7   2  16        0.46      -10.86     14.05 o 
  -8   3  16        1.59        2.01     13.26 o 
  -7   3  16        7.22       -6.21      9.08 o 
  -6   3  16        0.00       15.71      9.31 o 
  -5   3  16       28.17       25.33     15.57 o 
  -4   3  16       47.05       20.72     11.43 o 
  -3   3  16        0.85        9.68     10.35 o 
  -2   3  16       79.77       73.43     12.44 o 
  -1   3  16       62.23      103.81     21.29 o 
   0   3  16       48.59       44.93     10.66 o 
   1   3  16        1.18       -1.88      8.80 o 
   2   3  16        0.48       -6.34      9.71 o 
   3   3  16       26.14       37.50     11.67 o 
   4   3  16        2.67       -2.77     13.95 o 
   5   3  16       62.25      115.77     26.55 o 
   6   3  16        7.80       13.27     21.38 o 
  -7   4  16       23.80       51.58     23.11 o 
  -6   4  16       14.42       24.85     13.73 o 
  -5   4  16       15.75       -2.98     10.14 o 
  -4   4  16       10.55       -0.26     11.04 o 
  -3   4  16       61.45       63.06     13.10 o 
  -2   4  16        0.00        7.34     12.61 o 
  -1   4  16       19.75       47.21     16.07 o 
   0   4  16        1.69        2.94      9.92 o 
   1   4  16        1.34        4.16      9.03 o 
   2   4  16       26.55       39.16      9.98 o 
   3   4  16        4.39       -2.58     10.28 o 
   4   4  16       49.28       28.73     13.20 o 
   5   4  16      102.11      109.54     16.90 o 
   6   4  16        9.88       15.12     20.65 o 
  -7   5  16        0.11       15.50     14.59 o 
  -6   5  16        0.79      -11.82     11.37 o 
  -5   5  16        0.04       -5.03     14.62 o 
  -4   5  16       19.73       13.37     11.24 o 
  -3   5  16        4.63        4.37     14.21 o 
  -2   5  16        0.17      -12.65     10.96 o 
  -1   5  16        3.32        0.35     10.31 o 
   0   5  16       48.94       57.59     11.85 o 
   1   5  16        1.46        4.03      9.01 o 
   2   5  16        0.46       -6.55      9.61 o 
   3   5  16       20.15       26.80     11.74 o 
   4   5  16       14.37        7.02     11.49 o 
   5   5  16        9.14       29.63     14.19 o 
  -6   6  16        8.12        6.57     16.92 o 
  -5   6  16        4.50       23.89     14.10 o 
  -4   6  16       64.80       68.29     14.39 o 
  -3   6  16       19.78       22.00     15.54 o 
  -2   6  16       74.10       82.85     13.55 o 
  -1   6  16        0.29        8.14     13.78 o 
   0   6  16       40.59       29.96     10.88 o 
   1   6  16       15.91       14.34      9.69 o 
   2   6  16        0.77        0.47     10.98 o 
   3   6  16        5.69       17.97     11.87 o 
   4   6  16       23.43       33.40     13.37 o 
  -5   7  16        0.63       -8.07     14.74 o 
  -4   7  16       18.27       16.40     19.21 o 
  -3   7  16       19.27       35.08     13.62 o 
  -2   7  16       51.98       51.09     13.21 o 
  -1   7  16        2.13        4.06     10.59 o 
   0   7  16        1.00       12.88      9.70 o 
   1   7  16        0.89        8.78     11.65 o 
   2   7  16        5.35       -7.88     11.59 o 
   3   7  16        5.29        7.70     11.87 o 
  -2   8  16       24.86       40.80     18.63 o 
  -1   8  16        1.53       13.91     14.21 o 
   0   8  16        7.18      -18.35     16.05 o 
   1   8  16        2.44       37.73     26.10 o 
  -8   1  17        0.57       -8.84     10.06 o 
  -7   1  17       22.36       26.40     11.54 o 
  -6   1  17       45.10       42.93      9.94 o 
  -5   1  17        3.11       14.77      8.20 o 
  -4   1  17        1.86       -3.87      9.76 o 
  -3   1  17        0.03      -13.48      8.99 o 
  -2   1  17        6.67       20.34      9.35 o 
  -1   1  17        0.07      -10.15      8.00 o 
   0   1  17       10.57       17.53      8.49 o 
   1   1  17       70.97       78.81     11.59 o 
   2   1  17      167.58      176.05     15.33 o 
   3   1  17       26.81       26.98     11.54 o 
   4   1  17        1.23       -6.26     10.80 o 
   5   1  17        0.13       -7.29     11.32 o 
   6   1  17        0.03        2.14     13.27 o 
  -8   2  17        4.45       31.41     11.55 o 
  -7   2  17       31.87       31.81     11.18 o 
  -6   2  17       40.91       22.03      9.12 o 
  -5   2  17       59.48       87.38     12.41 o 
  -4   2  17       17.29       13.99      9.65 o 
  -3   2  17       69.55       88.88     11.65 o 
  -2   2  17        0.04       -9.63      8.02 o 
  -1   2  17        2.47        9.10      8.89 o 
   0   2  17        2.72        2.85      7.95 o 
   1   2  17      202.31      191.73     16.52 o 
   2   2  17       13.12        4.93      8.85 o 
   3   2  17       76.06       77.12     13.75 o 
   4   2  17        0.52       -3.34     12.17 o 
   5   2  17      114.42      131.47     19.67 o 
   6   2  17       28.98       28.21     16.59 o 
  -7   3  17        1.32       13.90     12.56 o 
  -6   3  17        5.24        9.70     11.14 o 
  -5   3  17        5.59       25.59     12.29 o 
  -4   3  17        0.35        5.05     10.71 o 
  -3   3  17       36.27       27.40     12.99 o 
  -2   3  17       13.77       17.24     11.06 o 
  -1   3  17       19.36       23.31     10.56 o 
   0   3  17        2.04       17.87      9.52 o 
   1   3  17        2.59       -8.40      9.69 o 
   2   3  17        0.04        1.25     11.12 o 
   3   3  17       26.18       32.57     11.63 o 
   4   3  17        0.00       -0.37     16.96 o 
   5   3  17        4.91        1.84     19.54 o 
   6   3  17        5.44       24.33     23.23 o 
  -7   4  17        1.56       24.52     12.68 o 
  -6   4  17       32.70       51.81     13.71 o 
  -5   4  17        2.94      -10.05     10.79 o 
  -4   4  17       31.82       20.57     12.21 o 
  -3   4  17        0.09       -5.50     10.47 o 
  -2   4  17       14.54       41.93     11.58 o 
  -1   4  17       17.58       31.37     11.47 o 
   0   4  17       36.53       46.43     11.32 o 
   1   4  17       23.58       40.34     10.37 o 
   2   4  17        1.79       13.74     12.54 o 
   3   4  17        0.01        1.15     10.25 o 
   4   4  17        2.49       17.21     11.78 o 
   5   4  17        0.04        2.58     15.85 o 
  -6   5  17        0.92       -1.59     11.72 o 
  -5   5  17        0.70       -5.42     11.48 o 
  -4   5  17       21.54       34.89     12.78 o 
  -3   5  17        1.34        7.77     11.53 o 
  -2   5  17        8.48        6.50     19.85 o 
  -1   5  17       56.88       50.42     12.46 o 
   0   5  17       78.68       84.98     12.18 o 
   1   5  17        5.36       12.73      9.68 o 
   2   5  17        0.51        2.33     11.59 o 
   3   5  17        3.20       -2.86      9.93 o 
   4   5  17        3.80        9.01     12.58 o 
   5   5  17        3.59       13.17     13.79 o 
  -5   6  17        4.56       17.70     13.87 o 
  -4   6  17        5.16        3.49     12.99 o 
  -3   6  17        1.69      -10.70     11.08 o 
  -2   6  17       23.95       14.54     11.42 o 
  -1   6  17        9.32        9.95     10.76 o 
   0   6  17        9.73       25.05     12.92 o 
   1   6  17        0.22        1.04     12.03 o 
   2   6  17        5.43      -10.01     11.35 o 
   3   6  17       24.94       34.14     13.22 o 
   4   6  17        4.04       13.20     13.26 o 
  -3   7  17        0.33        6.26     15.86 o 
  -2   7  17        0.74        3.63     11.71 o 
  -1   7  17        0.06       17.14     11.57 o 
   0   7  17        3.90       11.80     10.95 o 
   1   7  17        4.09       13.31     19.54 o 
   2   7  17        3.68        1.96     20.28 o 
  -7   0  18      158.12      206.42     21.27 o 
  -6   0  18       35.41       29.10     14.18 o 
  -5   0  18        3.33       16.66     25.62 o 
  -4   0  18        0.06        6.35     10.99 o 
  -3   0  18        0.02       -5.51     10.56 o 
  -2   0  18        1.03        0.75     16.11 o 
  -1   0  18        9.54        4.73     14.79 o 
   0   0  18      378.10      341.08     26.84 o 
   1   0  18      221.28      217.63     33.00 o 
   2   0  18       57.17       48.25     15.93 o 
   3   0  18       68.93       75.22     22.86 o 
   4   0  18        0.21        7.74     18.07 o 
   5   0  18        2.53       -1.47     17.70 o 
   6   0  18       19.45      -11.80     21.38 o 
  -7   1  18       69.10       84.01     12.06 o 
  -6   1  18       39.93       30.46     12.39 o 
  -5   1  18       28.33       35.86      9.22 o 
  -4   1  18        2.26       10.51     10.09 o 
  -3   1  18        9.71        4.14      8.92 o 
  -2   1  18       63.12       72.44     11.20 o 
  -1   1  18       52.22       62.34     10.43 o 
   0   1  18       85.51       94.05     13.94 o 
   1   1  18       99.24      126.16     13.61 o 
   2   1  18        0.01       -0.02      9.01 o 
   3   1  18        0.42       -3.71      9.97 o 
   4   1  18        0.13        6.45     12.18 o 
   5   1  18       25.29       34.16     15.62 o 
   6   1  18       18.23       39.64     16.95 o 
  -7   2  18        0.21        9.48      9.61 o 
  -6   2  18       57.22       80.41     14.18 o 
  -5   2  18       36.91       36.84     13.42 o 
  -4   2  18        0.99        2.86      9.49 o 
  -3   2  18       21.29       16.23      9.51 o 
  -2   2  18        0.09        3.77      8.67 o 
  -1   2  18       27.60       31.58     11.88 o 
   0   2  18        7.41        3.84      7.91 o 
   1   2  18        0.00        0.68      9.10 o 
   2   2  18       44.70       60.34     14.35 o 
   3   2  18        2.27       25.70     11.52 o 
   4   2  18       18.66       17.35     12.81 o 
   5   2  18        0.00        2.21     17.70 o 
  -7   3  18        0.31        9.80     12.27 o 
  -6   3  18        2.69       15.23     16.80 o 
  -5   3  18       15.92       10.97     15.97 o 
  -4   3  18        2.92        3.93     12.24 o 
  -3   3  18       41.30       48.90     12.37 o 
  -2   3  18       20.95       21.74     11.64 o 
  -1   3  18        3.82      -12.66      9.47 o 
   0   3  18       14.49       -0.39     12.93 o 
   1   3  18        0.58        5.18      9.14 o 
   2   3  18        0.01       16.03     10.03 o 
   3   3  18       24.54       29.97     16.98 o 
   4   3  18        0.05       24.70     20.65 o 
   5   3  18       22.57       36.13     23.60 o 
  -6   4  18        2.27        4.04     12.06 o 
  -5   4  18        9.80      -26.26     17.51 o 
  -4   4  18       14.46       27.32     17.46 o 
  -3   4  18        0.20       -3.67     10.82 o 
  -2   4  18        0.41       -1.19     11.16 o 
  -1   4  18        1.33        1.08      9.97 o 
   0   4  18       11.44       31.14     11.10 o 
   1   4  18       56.65       51.95     15.02 o 
   2   4  18        0.74       -5.06     10.34 o 
   3   4  18        5.47       12.94     11.13 o 
   4   4  18       79.19       61.94     23.60 o 
  -5   5  18        3.84       25.28     13.78 o 
  -4   5  18        3.49       12.52     12.60 o 
  -3   5  18        0.87       -2.74     12.29 o 
  -2   5  18        0.04       -0.09     10.96 o 
  -1   5  18        1.93      -10.15      9.54 o 
   0   5  18        1.15        8.53     11.81 o 
   1   5  18        3.25       -3.65     15.59 o 
   2   5  18       14.10       14.04     12.48 o 
   3   5  18       14.09       20.23     12.91 o 
   4   5  18        9.52       -1.08     12.58 o 
  -4   6  18        7.22       12.90     13.29 o 
  -3   6  18        5.81       22.61     15.79 o 
  -2   6  18        1.79        5.06     11.72 o 
  -1   6  18        2.45       -0.02     10.93 o 
   0   6  18       15.05       21.43     11.32 o 
   1   6  18        2.14       17.10     13.87 o 
   2   6  18        2.46        1.24     11.87 o 
  -1   7  18        0.90       27.92     12.76 o 
   0   7  18        2.05       21.52     16.03 o 
  -6   1  19       61.92       80.37     13.96 o 
  -5   1  19       15.22       26.38     11.02 o 
  -4   1  19        8.44        1.42      9.98 o 
  -3   1  19        0.37        9.50      9.82 o 
  -2   1  19        1.92       15.48      9.42 o 
  -1   1  19       24.36       29.68     15.54 o 
   0   1  19        0.04        6.05     10.01 o 
   1   1  19       99.64      106.34     13.06 o 
   2   1  19       12.89       21.17     10.57 o 
   3   1  19        0.95       -4.90     14.01 o 
   4   1  19        1.38       15.87     14.01 o 
   5   1  19        1.83        5.49     18.80 o 
  -6   2  19       17.60       19.31     23.10 o 
  -5   2  19       15.72       20.80     14.16 o 
  -4   2  19        4.92       -0.68     11.08 o 
  -3   2  19        2.71      -12.91     10.55 o 
  -2   2  19       65.02       97.24     14.48 o 
  -1   2  19       38.33       22.20     11.22 o 
   0   2  19       24.05       32.30     14.07 o 
   1   2  19       77.29      101.70     24.75 o 
   2   2  19        3.25        0.54     12.17 o 
   3   2  19        0.80       28.96     16.71 o 
   4   2  19       50.00       54.94     23.97 o 
   5   2  19        3.82        9.22     21.38 o 
  -6   3  19        2.21        8.12     12.75 o 
  -5   3  19        5.13       22.89     12.91 o 
  -4   3  19       10.38       23.72     12.44 o 
  -3   3  19        0.12       -3.02     11.15 o 
  -2   3  19       16.10        5.50     14.53 o 
  -1   3  19        1.20        2.41     10.20 o 
   0   3  19       67.31       63.52     12.77 o 
   1   3  19        0.06        9.35     10.03 o 
   2   3  19       75.60       97.84     20.37 o 
   3   3  19       40.81       51.77     18.53 o 
   4   3  19       11.87        7.37     20.28 o 
  -5   4  19        6.57        7.72     12.93 o 
  -4   4  19       26.39       46.08     14.16 o 
  -3   4  19        0.41        2.84     12.03 o 
  -2   4  19        1.54       -8.08     11.12 o 
  -1   4  19        0.01        1.81     13.04 o 
   0   4  19        2.47       13.30     10.75 o 
   1   4  19        2.18        9.37     10.48 o 
   2   4  19        7.02        5.16     12.32 o 
   3   4  19        0.15       -4.91     16.17 o 
   4   4  19       26.09       44.61     24.70 o 
  -4   5  19        5.15        9.94     13.42 o 
  -3   5  19       14.50       17.42     12.88 o 
  -2   5  19        4.16        8.79     12.06 o 
  -1   5  19        4.24        0.55     10.97 o 
   0   5  19       15.30       -6.66     14.90 o 
   1   5  19        0.20       -7.79     10.11 o 
   2   5  19        6.35        2.95     13.73 o 
   3   5  19        7.84       27.60     14.06 o 
  -2   6  19        0.16      -16.31     10.87 o 
  -1   6  19        2.62       25.85     12.29 o 
   0   6  19        2.88        0.26     10.69 o 
   1   6  19       18.87       45.26     14.76 o 
  -6   0  20        1.05       13.92     12.38 o 
  -5   0  20       37.74       44.88     14.70 o 
  -4   0  20       13.15       45.09     20.81 o 
  -3   0  20       11.02       17.19     23.60 o 
  -2   0  20        1.92       11.77     20.28 o 
  -1   0  20        0.22       -1.59     14.49 o 
   0   0  20        6.72       23.79     15.54 o 
   1   0  20      127.91      140.63     20.24 o 
   2   0  20       46.64       66.17     18.34 o 
   3   0  20        2.47        5.53     19.17 o 
   4   0  20       26.01       33.18     21.75 o 
  -6   1  20        0.07       -7.03     13.57 o 
  -5   1  20        0.03       13.52     11.41 o 
  -4   1  20        4.25       16.63     10.63 o 
  -3   1  20       16.05       32.93     13.16 o 
  -2   1  20        4.68        0.46     17.24 o 
  -1   1  20       29.14       34.38     11.56 o 
   0   1  20        0.00       12.73     10.74 o 
   1   1  20      211.65      251.62     19.15 o 
   2   1  20        0.28        4.34     10.26 o 
   3   1  20        7.55       19.07     13.67 o 
   4   1  20        0.00        3.13     13.30 o 
  -5   2  20        0.47        1.49     13.36 o 
  -4   2  20       16.94        8.78     13.52 o 
  -3   2  20        0.43       -3.67     11.38 o 
  -2   2  20       16.98       26.81     12.45 o 
  -1   2  20        0.63        7.12     13.55 o 
   0   2  20        2.14       -7.74     12.76 o 
   1   2  20       14.83       24.52     14.90 o 
   2   2  20        3.92        6.77     15.69 o 
   3   2  20        7.55      -10.32     15.85 o 
   4   2  20        0.05      -12.90     18.80 o 
  -5   3  20        0.01        9.94     13.04 o 
  -4   3  20        2.10       -1.29     13.89 o 
  -3   3  20        2.65        1.14     12.72 o 
  -2   3  20       16.34       28.95     12.67 o 
  -1   3  20       22.77       39.50     12.07 o 
   0   3  20       89.01       81.71     19.16 o 
   1   3  20        8.80       14.09     14.01 o 
   2   3  20        2.16       -0.86     27.10 o 
   3   3  20        0.61      -12.16     14.79 o 
  -4   4  20        0.00       12.40     15.01 o 
  -3   4  20       11.93       11.98     12.56 o 
  -2   4  20        0.41       -6.32     11.09 o 
  -1   4  20       14.51        7.30     13.04 o 
   0   4  20       27.86       49.43     12.63 o 
   1   4  20       10.17        7.85     11.32 o 
   2   4  20        0.50        8.25     16.96 o 
  -3   5  20        3.05       -1.74     12.64 o 
  -2   5  20        0.17       14.91     12.48 o 
  -1   5  20        4.45       -2.74     14.05 o 
   0   5  20        1.20       11.93     11.55 o 
   1   5  20        6.68       28.12     21.53 o 
  -5   1  21        1.69       15.57     14.46 o 
  -4   1  21        2.12       35.72     14.25 o 
  -3   1  21        8.97       21.10     13.62 o 
  -2   1  21       35.33       49.79     14.15 o 
  -1   1  21        7.67        4.79     10.91 o 
   0   1  21        0.04        7.59     10.39 o 
   1   1  21       64.25       69.25     17.15 o 
   2   1  21       73.30       73.28     19.14 o 
   3   1  21        0.32      -15.70     12.22 o 
  -4   2  21        1.33       15.49     12.87 o 
  -3   2  21        6.05      -16.65     11.10 o 
  -2   2  21        0.01       -2.87     18.96 o 
  -1   2  21        4.12        7.37     14.99 o 
   0   2  21       68.56       65.86     16.90 o 
   1   2  21        8.76       25.50     14.44 o 
   2   2  21        2.81       -6.68     14.33 o 
  -3   3  21        1.53        4.55     16.07 o 
  -2   3  21        0.06      -10.88     11.60 o 
  -1   3  21       40.44       56.19     16.77 o 
   0   3  21        8.42       25.80     16.11 o 
   1   3  21        1.56       11.72     21.10 o 
   2   3  21        0.45       17.41     18.25 o 
  -2   4  21        0.25        4.87     19.74 o 
  -1   4  21        8.12       -6.87     18.68 o 
   0   4  21        8.35        9.96     14.63 o 
  -3   0  22       26.04       45.00     34.84 o 
  -2   0  22        0.69       53.41     24.52 o 
  -1   0  22        0.06       12.38     16.35 o 
   0   0  22        0.56        6.71     17.88 o 
   1   0  22       10.94       33.91     17.14 o 
  -3   1  22        0.00       13.04     13.21 o 
  -2   1  22        0.38       12.48     12.84 o 
  -1   1  22        1.30       21.13     12.70 o 
   0   1  22       16.88       24.17     16.76 o 
   1   1  22        7.62       28.48     11.80 o 
  -2   2  22        0.11        0.85     17.09 o 
  -1   2  22       57.22       84.39     17.72 o 
   0   2  22        1.03       18.98     15.08 o 
                                                 
